# Supplementary material for: Expression profiles of switch-like genes accurately classify tissue and infectious disease phenotypes in model-based classification
Source: BMC Bioinformatics. 2008 Nov 17;9:486. doi: 10.1186/1471-2105-9-486 (PMC2620272; doi:10.1186/1471-2105-9-486)
Supplement: Additional file 1 — Annotation information for 1265 bimodal genes. For each gene, the Affymetrix probe set ID, full gene name, and mode of expression (1 = "on", 0 = "off") in brain, skeletal muscle, cardiac muscle and lung tissue are listed. [file 1471-2105-9-486-S1.xls]

## Sheet: AdditionalFile1
AFFY ID	Gene Name	ECM/MEM	brain	muscle	heart	lung
200053_at	sperm associated antigen 7	0	0	1	0	0
200606_at	desmoplakin	0	0	0	1	1
200636_s_at	protein tyrosine phosphatase, receptor type, F	1	1	0	NA	1
200657_at	solute carrier family 25 (mitochondrial carrier; adenine nucleotide translocator), member 5	1	1	0	1	1
200675_at	CD81 molecule	1	1	0	1	1
200708_at	glutamic-oxaloacetic transaminase 2, mitochondrial (aspartate aminotransferase 2)	0	0	1	NA	0
200731_s_at	protein tyrosine phosphatase type IVA, member 1	0	0	1	0	0
200732_s_at	protein tyrosine phosphatase type IVA, member 1	0	0	1	0	0
200758_s_at	nuclear factor (erythroid-derived 2)-like 1	0	0	1	1	0
200759_x_at	nuclear factor (erythroid-derived 2)-like 1	0	0	1	NA	0
200772_x_at	prothymosin, alpha (gene sequence 28)	0	1	0	0	NA
200787_s_at	phosphoprotein enriched in astrocytes 15	0	1	0	0	0
200789_at	enoyl Coenzyme A hydratase 1, peroxisomal	0	0	1	NA	0
200793_s_at	aconitase 2, mitochondrial	0	1	1	1	0
200825_s_at	hypoxia up-regulated 1	0	1	0	1	1
200832_s_at	stearoyl-CoA desaturase (delta-9-desaturase)	0	1	0	NA	1
200886_s_at	phosphoglycerate mutase 1 (brain)	0	1	0	1	1
200923_at	lectin, galactoside-binding, soluble, 3 binding protein	1	NA	0	1	1
200953_s_at	cyclin D2	0	1	0	1	1
200966_x_at	aldolase A, fructose-bisphosphate	0	0	1	0	0
200980_s_at	pyruvate dehydrogenase (lipoamide) alpha 1	0	0	1	1	0
201022_s_at	destrin (actin depolymerizing factor)	0	1	0	1	1
201033_x_at	ribosomal protein, large, P0	0	0	1	1	1
201034_at	adducin 3 (gamma)	0	1	0	1	1
201042_at	transglutaminase 2 (C polypeptide, protein-glutamine-gamma-glutamyltransferase)	0	0	0	1	1
201046_s_at	RAD23 homolog A (S. cerevisiae)	0	0	1	0	0
201066_at	cytochrome c-1	0	0	1	NA	0
201083_s_at	BCL2-associated transcription factor 1	0	1	1	1	NA
201109_s_at	thrombospondin 1	1	0	0	NA	NA
201110_s_at	thrombospondin 1	1	0	0	1	1
201117_s_at	carboxypeptidase E	1	1	0	0	0
201131_s_at	cadherin 1, type 1, E-cadherin (epithelial)	0	0	0	0	1
201160_s_at	cold shock domain protein A	0	0	1	1	1
201217_x_at	ribosomal protein L3	0	1	0	1	1
201286_at	syndecan 1	1	0	0	0	1
201287_s_at	syndecan 1	1	0	0	0	1
201291_s_at	topoisomerase (DNA) II alpha 170kDa	0	0	0	0	0
201292_at	topoisomerase (DNA) II alpha 170kDa	0	0	0	0	0
201312_s_at	SH3 domain binding glutamic acid-rich protein like	0	1	0	1	1
201313_at	enolase 2 (gamma, neuronal)	0	1	0	0	0
201331_s_at	signal transducer and activator of transcription 6, interleukin-4 induced	0	0	0	NA	1
201341_at	ectodermal-neural cortex (with BTB-like domain)	0	NA	0	0	0
201387_s_at	ubiquitin carboxyl-terminal esterase L1 (ubiquitin thiolesterase)	0	1	0	0	0
201438_at	collagen, type VI, alpha 3	1	0	1	1	1
201510_at	E74-like factor 3 (ets domain transcription factor, epithelial-specific )	0	0	0	0	1
201537_s_at	dual specificity phosphatase 3 (vaccinia virus phosphatase VH1-related)	0	0	1	1	0
201539_s_at	four and a half LIM domains 1	0	0	1	0	0
201540_at	four and a half LIM domains 1	0	0	1	0	0
201550_x_at	actin, gamma 1	0	1	0	NA	1
201554_x_at	glycogenin 1	0	0	1	0	0
201596_x_at	keratin 18	0	0	0	0	1
201650_at	keratin 19	0	0	0	0	1
201666_at	TIMP metallopeptidase inhibitor 1	1	0	0	1	1
201667_at	gap junction protein, alpha 1, 43kDa	1	1	0	1	1
201673_s_at	glycogen synthase 1 (muscle)	0	0	1	1	0
201740_at	NADH dehydrogenase (ubiquinone) Fe-S protein 3, 30kDa (NADH-coenzyme Q reductase)	0	0	1	NA	0
201744_s_at	lumican	1	0	1	1	1
201745_at	twinfilin, actin-binding protein, homolog 1 (Drosophila)	0	1	0	0	1
201752_s_at	adducin 3 (gamma)	0	1	0	1	NA
201786_s_at	adenosine deaminase, RNA-specific	0	1	0	1	1
201839_s_at	tumor-associated calcium signal transducer 1	1	0	0	0	1
201852_x_at	collagen, type III, alpha 1 (Ehlers-Danlos syndrome type IV, autosomal dominant)	1	0	1	1	1
201864_at	GDP dissociation inhibitor 1	0	1	0	0	0
201896_s_at	proline/serine-rich coiled-coil 1	0	1	0	0	0
201903_at	ubiquinol-cytochrome c reductase core protein I	0	0	1	1	0
201909_at	ribosomal protein S4, Y-linked 1	0	NA	NA	NA	NA
201951_at	activated leukocyte cell adhesion molecule	1	1	0	0	NA
201952_at	activated leukocyte cell adhesion molecule	1	1	0	NA	1
201968_s_at	phosphoglucomutase 1	0	0	1	0	0
202007_at	nidogen 1	1	0	0	1	1
202020_s_at	LanC lantibiotic synthetase component C-like 1 (bacterial)	1	1	0	0	0
202022_at	aldolase C, fructose-bisphosphate	0	1	0	1	0
202074_s_at	optineurin	0	0	1	0	0
202124_s_at	trafficking protein, kinesin binding 2	1	1	1	1	NA
202138_x_at	JTV1 gene	0	0	1	0	0
202144_s_at	adenylosuccinate lyase	0	0	1	0	0
202151_s_at	ubiquitin associated domain containing 1	0	0	1	0	0
202189_x_at	polypyrimidine tract binding protein 1	0	0	0	0	1
202191_s_at	growth arrest-specific 7	0	1	0	0	0
202192_s_at	growth arrest-specific 7	0	1	0	0	0
202219_at	solute carrier family 6 (neurotransmitter transporter, creatine), member 8	1	1	1	1	0
202222_s_at	desmin	0	0	1	1	0
202260_s_at	syntaxin binding protein 1	0	1	0	0	0
202263_at	cytochrome b5 reductase 1	0	0	1	0	0
202286_s_at	tumor-associated calcium signal transducer 2	1	0	0	0	1
202310_s_at	collagen, type I, alpha 1	1	0	1	1	1
202341_s_at	tripartite motif-containing 2	0	1	0	0	0
202395_at	N-ethylmaleimide-sensitive factor	0	1	0	0	0
202404_s_at	collagen, type I, alpha 2	1	0	1	1	1
202432_at	protein phosphatase 3 (formerly 2B), catalytic subunit, beta isoform	0	NA	1	0	0
202437_s_at	cytochrome P450, family 1, subfamily B, polypeptide 1	0	0	0	1	NA
202489_s_at	FXYD domain containing ion transport regulator 3	1	0	0	0	1
202507_s_at	synaptosomal-associated protein, 25kDa	0	1	0	0	0
202508_s_at	synaptosomal-associated protein, 25kDa	0	1	0	0	0
202524_s_at	sparc/osteonectin, cwcv and kazal-like domains proteoglycan (testican) 2	1	1	0	0	1
202525_at	protease, serine, 8	1	0	0	0	1
202546_at	vesicle-associated membrane protein 8 (endobrevin)	0	0	0	0	1
202565_s_at	supervillin	1	0	1	1	1
202566_s_at	supervillin	1	0	1	1	0
202587_s_at	adenylate kinase 1	1	0	1	0	0
202588_at	adenylate kinase 1	1	0	1	0	0
202590_s_at	pyruvate dehydrogenase kinase, isozyme 2	0	0	1	NA	0
202672_s_at	activating transcription factor 3	0	0	0	0	NA
202674_s_at	LIM domain 7	0	0	1	1	1
202687_s_at	tumor necrosis factor (ligand) superfamily, member 10	1	0	NA	NA	1
202712_s_at	creatine kinase, mitochondrial 1B	0	1	0	0	0
202741_at	protein kinase, cAMP-dependent, catalytic, beta	0	1	0	0	0
202742_s_at	protein kinase, cAMP-dependent, catalytic, beta	0	1	0	0	0
202748_at	guanylate binding protein 2, interferon-inducible	0	0	0	0	1
202768_at	FBJ murine osteosarcoma viral oncogene homolog B	0	0	0	0	1
202783_at	nicotinamide nucleotide transhydrogenase	0	0	1	1	0
202784_s_at	nicotinamide nucleotide transhydrogenase	0	0	1	1	0
202825_at	solute carrier family 25 (mitochondrial carrier; adenine nucleotide translocator), member 4	1	0	1	1	0
202826_at	serine peptidase inhibitor, Kunitz type 1	1	0	0	0	1
202833_s_at	serpin peptidase inhibitor, clade A (alpha-1 antiproteinase, antitrypsin), member 1	1	0	0	0	1
202834_at	angiotensinogen (serpin peptidase inhibitor, clade A, member 8)	1	1	1	1	0
202856_s_at	solute carrier family 16, member 3 (monocarboxylic acid transporter 4)	1	0	1	0	0
202859_x_at	interleukin 8	1	0	0	0	NA
202863_at	SP100 nuclear antigen	0	0	0	1	1
202878_s_at	CD93 molecule	1	0	1	1	1
202888_s_at	alanyl (membrane) aminopeptidase (aminopeptidase N, aminopeptidase M, microsomal aminopeptidase, CD13, p150)	1	0	0	0	0
202890_at	microtubule-associated protein 7	0	1	0	0	1
202901_x_at	cathepsin S	1	0	0	0	NA
202920_at	ankyrin 2, neuronal	0	1	1	1	0
202936_s_at	SRY (sex determining region Y)-box 9 (campomelic dysplasia, autosomal sex-reversal)	0	1	0	1	0
202941_at	NADH dehydrogenase (ubiquinone) flavoprotein 2, 24kDa	0	0	1	NA	0
202986_at	aryl-hydrocarbon receptor nuclear translocator 2	0	1	0	0	0
202988_s_at	regulator of G-protein signalling 1	1	0	0	0	1
202992_at	complement component 7	0	0	0	1	1
202995_s_at	fibulin 1	1	0	0	1	1
203000_at	stathmin-like 2	0	1	0	0	0
203001_s_at	stathmin-like 2	0	1	0	0	0
203029_s_at	protein tyrosine phosphatase, receptor type, N polypeptide 2	1	1	0	0	0
203032_s_at	fumarate hydratase	0	0	1	1	0
203038_at	protein tyrosine phosphatase, receptor type, K	1	1	0	1	1
203058_s_at	3'-phosphoadenosine 5'-phosphosulfate synthase 2	0	0	0	0	1
203060_s_at	3'-phosphoadenosine 5'-phosphosulfate synthase 2	0	0	0	0	1
203065_s_at	caveolin 1, caveolae protein, 22kDa	1	0	NA	1	1
203069_at	synaptic vesicle glycoprotein 2A	0	1	0	0	0
203129_s_at	kinesin family member 5C	0	1	0	0	0
203130_s_at	kinesin family member 5C	0	1	0	0	0
203146_s_at	gamma-aminobutyric acid (GABA) B receptor, 1	1	1	0	0	0
203151_at	microtubule-associated protein 1A	0	1	0	0	0
203181_x_at	SFRS protein kinase 2	0	1	0	0	0
203188_at	UDP-GlcNAc:betaGal beta-1,3-N-acetylglucosaminyltransferase 1	0	1	0	0	0
203213_at	cell division cycle 2, G1 to S and G2 to M	0	0	0	0	0
203215_s_at	myosin VI	0	1	0	0	NA
203216_s_at	myosin VI	0	1	0	0	1
203295_s_at	ATPase, Na+/K+ transporting, alpha 2 (+) polypeptide	1	1	1	1	0
203296_s_at	ATPase, Na+/K+ transporting, alpha 2 (+) polypeptide	1	1	1	1	0
203313_s_at	TGFB-induced factor homeobox 1	0	0	0	0	1
203335_at	phytanoyl-CoA 2-hydroxylase	0	0	1	NA	0
203339_at	solute carrier family 25 (mitochondrial carrier, Aralar), member 12	0	0	1	1	0
203340_s_at	solute carrier family 25 (mitochondrial carrier, Aralar), member 12	0	0	1	1	0
203355_s_at	pleckstrin and Sec7 domain containing 3	0	1	0	1	NA
203358_s_at	enhancer of zeste homolog 2 (Drosophila)	0	0	0	0	0
203369_x_at	PDZ and LIM domain 7 (enigma)	0	0	1	0	0
203387_s_at	TBC1 domain family, member 4	0	0	1	1	0
203389_at	kinesin family member 3C	0	1	0	0	0
203397_s_at	UDP-N-acetyl-alpha-D-galactosamine:polypeptide N-acetylgalactosaminyltransferase 3 (GalNAc-T3)	0	0	0	0	1
203400_s_at	transferrin	1	1	0	0	0
203402_at	potassium voltage-gated channel, shaker-related subfamily, beta member 2	0	NA	0	0	0
203413_at	NEL-like 2 (chicken)	1	1	0	0	0
203440_at	cadherin 2, type 1, N-cadherin (neuronal)	0	1	0	1	0
203453_at	sodium channel, nonvoltage-gated 1 alpha	1	0	0	0	1
203477_at	collagen, type XV, alpha 1	1	0	1	1	1
203485_at	reticulon 1	0	1	0	0	1
203540_at	glial fibrillary acidic protein	0	1	0	0	0
203548_s_at	lipoprotein lipase	1	0	1	1	1
203549_s_at	lipoprotein lipase	1	0	1	1	1
203566_s_at	amylo-1, 6-glucosidase, 4-alpha-glucanotransferase (glycogen debranching enzyme, glycogen storage disease type III)	0	0	1	0	0
203607_at	inositol polyphosphate-5-phosphatase F	0	1	0	0	0
203618_at	Fas apoptotic inhibitory molecule 2	0	1	0	0	0
203619_s_at	Fas apoptotic inhibitory molecule 2	0	1	0	0	0
203645_s_at	CD163 molecule	1	0	0	NA	1
203661_s_at	tropomodulin 1	0	0	1	1	0
203662_s_at	tropomodulin 1	0	0	1	1	0
203680_at	protein kinase, cAMP-dependent, regulatory, type II, beta	0	1	0	1	NA
203704_s_at	ras responsive element binding protein 1	0	0	1	1	1
203706_s_at	frizzled homolog 7 (Drosophila)	1	0	1	1	NA
203724_s_at	RUN and FYVE domain containing 3	0	1	0	0	0
203764_at	discs, large homolog 7 (Drosophila)	0	0	0	0	0
203780_at	epithelial V-like antigen 1	0	0	0	0	1
203797_at	visinin-like 1	0	1	0	0	0
203798_s_at	visinin-like 1	0	1	0	NA	0
203849_s_at	kinesin family member 1A	0	1	0	0	0
203854_at	complement factor I	1	0	0	1	1
203861_s_at	actinin, alpha 2	0	0	1	NA	0
203862_s_at	actinin, alpha 2	0	0	1	1	0
203863_at	actinin, alpha 2	0	0	1	1	0
203864_s_at	actinin, alpha 2	0	0	1	1	0
203872_at	actin, alpha 1, skeletal muscle	0	0	1	1	0
203896_s_at	phospholipase C, beta 4	0	0	0	1	0
203908_at	solute carrier family 4, sodium bicarbonate cotransporter, member 4	1	1	NA	1	1
203909_at	solute carrier family 9 (sodium/hydrogen exchanger), member 6	0	NA	0	0	0
203913_s_at	hydroxyprostaglandin dehydrogenase 15-(NAD)	0	0	0	0	1
203914_x_at	hydroxyprostaglandin dehydrogenase 15-(NAD)	0	0	0	0	1
203917_at	coxsackie virus and adenovirus receptor	1	1	0	1	1
203924_at	glutathione S-transferase A2	0	0	0	0	0
203929_s_at	microtubule-associated protein tau	1	1	0	0	0
203930_s_at	microtubule-associated protein tau	1	1	0	0	0
203946_s_at	arginase, type II	0	NA	NA	0	0
203961_at	nebulette	0	1	0	1	1
203962_s_at	nebulette	0	1	0	1	1
203980_at	fatty acid binding protein 4, adipocyte	0	0	1	1	1
203986_at	genethonin 1	1	0	1	NA	0
203997_at	protein tyrosine phosphatase, non-receptor type 3	0	0	1	NA	0
203998_s_at	synaptotagmin I	0	1	0	0	0
203999_at	synaptotagmin I	0	1	0	0	0
204030_s_at	schwannomin interacting protein 1	0	1	1	1	NA
204035_at	secretogranin II (chromogranin C)	1	1	0	0	0
204058_at	malic enzyme 1, NADP(+)-dependent, cytosolic	0	1	1	1	NA
204059_s_at	malic enzyme 1, NADP(+)-dependent, cytosolic	0	1	1	1	NA
204083_s_at	tropomyosin 2 (beta)	0	0	1	0	0
204105_s_at	neuronal cell adhesion molecule	1	1	0	0	0
204135_at	filamin A interacting protein 1-like	0	0	1	1	1
204141_at	tubulin, beta 2A	0	1	0	0	0
204165_at	WAS protein family, member 1	0	1	0	0	0
204179_at	myoglobin	0	0	1	1	0
204247_s_at	cyclin-dependent kinase 5	0	NA	0	0	0
204254_s_at	vitamin D (1,25- dihydroxyvitamin D3) receptor	0	0	0	0	1
204255_s_at	vitamin D (1,25- dihydroxyvitamin D3) receptor	0	0	0	0	0
204259_at	matrix metallopeptidase 7 (matrilysin, uterine)	1	0	0	0	0
204260_at	chromogranin B (secretogranin 1)	1	1	0	NA	0
204284_at	protein phosphatase 1, regulatory (inhibitor) subunit 3C	0	0	1	0	0
204301_at	kelch repeat and BTB (POZ) domain containing 11	0	1	0	0	0
204337_at	regulator of G-protein signalling 4	0	NA	0	0	0
204344_s_at	Sec23 homolog A (S. cerevisiae)	0	0	0	NA	0
204351_at	S100 calcium binding protein P	0	0	0	0	0
204364_s_at	receptor accessory protein 1	0	1	1	1	0
204378_at	breast carcinoma amplified sequence 1	0	1	0	0	0
204379_s_at	fibroblast growth factor receptor 3 (achondroplasia, thanatophoric dwarfism)	1	1	0	0	1
204388_s_at	monoamine oxidase A	0	0	NA	1	1
204409_s_at	eukaryotic translation initiation factor 1A, Y-linked	0	NA	NA	1	NA
204424_s_at	LIM domain only 3 (rhombotin-like 2)	0	1	0	0	NA
204430_s_at	solute carrier family 2 (facilitated glucose/fructose transporter), member 5	1	0	1	0	0
204455_at	dystonin	1	0	0	0	0
204463_s_at	endothelin receptor type A	1	0	0	1	NA
204465_s_at	internexin neuronal intermediate filament protein, alpha	0	1	0	0	0
204467_s_at	synuclein, alpha (non A4 component of amyloid precursor)	0	1	0	0	0
204469_at	protein tyrosine phosphatase, receptor-type, Z polypeptide 1	1	1	0	0	0
204471_at	growth associated protein 43	1	1	0	0	0
204483_at	enolase 3 (beta, muscle)	0	0	1	1	0
204508_s_at	carbonic anhydrase XII	0	0	0	0	0
204517_at	peptidylprolyl isomerase C (cyclophilin C)	0	0	1	1	1
204521_at	chromosome 12 open reading frame 24	0	1	0	0	0
204540_at	eukaryotic translation elongation factor 1 alpha 2	0	1	1	1	0
204546_at	KIAA0513	0	1	0	0	0
204557_s_at	DAZ interacting protein 1	0	NA	0	0	0
204570_at	cytochrome c oxidase subunit VIIa polypeptide 1 (muscle)	0	0	1	NA	0
204591_at	cell adhesion molecule with homology to L1CAM (close homolog of L1)	1	1	0	NA	0
204612_at	protein kinase (cAMP-dependent, catalytic) inhibitor alpha	0	1	1	1	1
204631_at	myosin, heavy chain 2, skeletal muscle, adult	0	0	1	0	0
204675_at	steroid-5-alpha-reductase, alpha polypeptide 1 (3-oxo-5 alpha-steroid delta 4-dehydrogenase alpha 1)	0	NA	0	0	0
204681_s_at	Rap guanine nucleotide exchange factor (GEF) 5	0	1	0	0	0
204685_s_at	ATPase, Ca++ transporting, plasma membrane 2	1	1	1	0	0
204712_at	WNT inhibitory factor 1	0	NA	0	0	1
204718_at	EPH receptor B6	0	NA	0	0	0
204720_s_at	DnaJ (Hsp40) homolog, subfamily C, member 6	0	1	0	0	0
204730_at	regulating synaptic membrane exocytosis 3	0	1	0	0	0
204737_s_at	myosin, heavy chain 7, cardiac muscle, beta	0	0	1	1	0
204743_at	transgelin 3	0	1	0	0	0
204749_at	nucleosome assembly protein 1-like 3	0	1	0	NA	0
204762_s_at	guanine nucleotide binding protein (G protein), alpha activating activity polypeptide O	0	1	0	0	0
204763_s_at	guanine nucleotide binding protein (G protein), alpha activating activity polypeptide O	0	1	0	0	0
204774_at	ecotropic viral integration site 2A	0	1	0	0	NA
204777_s_at	mal, T-cell differentiation protein	1	1	0	0	0
204783_at	myeloid leukemia factor 1	0	0	1	1	0
204802_at	Ras-related associated with diabetes	0	0	1	1	1
204803_s_at	Ras-related associated with diabetes	0	0	1	1	NA
204810_s_at	creatine kinase, muscle	0	0	1	1	0
204825_at	maternal embryonic leucine zipper kinase	0	0	0	0	0
204851_s_at	doublecortex; lissencephaly, X-linked (doublecortin)	0	NA	0	0	0
204865_at	carbonic anhydrase III, muscle specific	0	0	1	0	0
204869_at	proprotein convertase subtilisin/kexin type 2	1	1	0	0	0
204870_s_at	proprotein convertase subtilisin/kexin type 2	1	1	0	0	0
204889_s_at	neuralized homolog (Drosophila)	0	NA	1	0	0
204916_at	receptor (G protein-coupled) activity modifying protein 1	1	1	1	1	0
204931_at	transcription factor 21	0	0	0	NA	1
204938_s_at	phospholamban	0	0	1	1	0
204939_s_at	phospholamban	0	0	1	1	0
204940_at	phospholamban	0	0	1	1	0
204953_at	synaptosomal-associated protein, 91kDa homolog (mouse)	0	1	0	0	0
204959_at	myeloid cell nuclear differentiation antigen	0	0	0	0	1
204966_at	brain-specific angiogenesis inhibitor 2	0	NA	0	0	0
204971_at	cystatin A (stefin A)	0	0	0	0	1
204979_s_at	SH3 domain binding glutamic acid-rich protein	0	0	1	0	0
204995_at	cyclin-dependent kinase 5, regulatory subunit 1 (p35)	0	1	0	0	0
204997_at	glycerol-3-phosphate dehydrogenase 1 (soluble)	0	0	1	0	0
205000_at	DEAD (Asp-Glu-Ala-Asp) box polypeptide 3, Y-linked	0	NA	NA	NA	NA
205029_s_at	fatty acid binding protein 7, brain	0	1	0	0	0
205030_at	fatty acid binding protein 7, brain	0	1	0	0	0
205048_s_at	phosphoserine phosphatase-like	0	0	0	0	0
205054_at	nebulin	0	0	1	NA	0
205103_at	chromosome 1 open reading frame 61	0	1	0	0	0
205109_s_at	Rho guanine nucleotide exchange factor (GEF) 4	0	1	0	0	0
205113_at	neurofilament, medium polypeptide 150kDa	0	1	0	0	0
205117_at	fibroblast growth factor 1 (acidic)	1	1	0	1	0
205122_at	transmembrane protein with EGF-like and two follistatin-like domains 1	0	1	0	0	0
205123_s_at	transmembrane protein with EGF-like and two follistatin-like domains 1	0	1	0	0	0
205132_at	actin, alpha, cardiac muscle 1	0	0	1	1	0
205143_at	neurocan	0	1	0	0	0
205152_at	solute carrier family 6 (neurotransmitter transporter, GABA), member 1	1	1	0	0	0
205163_at	fast skeletal myosin light chain 2	0	0	1	0	0
205177_at	troponin I type 1 (skeletal, slow)	0	0	1	NA	0
205220_at	G protein-coupled receptor 109B	1	0	0	0	1
205267_at	POU domain, class 2, associating factor 1	0	0	0	0	0
205269_at	lymphocyte cytosolic protein 2 (SH2 domain containing leukocyte protein of 76kDa)	0	0	0	0	1
205278_at	glutamate decarboxylase 1 (brain, 67kDa)	0	1	0	0	0
205280_at	glycine receptor, beta	1	1	0	1	0
205295_at	creatine kinase, mitochondrial 2 (sarcomeric)	0	0	1	1	0
205320_at	adenomatosis polyposis coli 2	0	1	0	0	0
205325_at	phytanoyl-CoA 2-hydroxylase interacting protein	0	1	0	0	0
205330_at	meningioma (disrupted in balanced translocation) 1	0	0	1	0	0
205334_at	S100 calcium binding protein A1	0	1	1	1	0
205348_s_at	dynein, cytoplasmic 1, intermediate chain 1	0	1	0	1	0
205352_at	serpin peptidase inhibitor, clade I (neuroserpin), member 1	0	1	0	0	0
205356_at	ubiquitin specific peptidase 13 (isopeptidase T-3)	0	0	1	1	0
205358_at	glutamate receptor, ionotropic, AMPA 2	1	1	0	0	0
205363_at	butyrobetaine (gamma), 2-oxoglutarate dioxygenase (gamma-butyrobetaine hydroxylase) 1	0	1	0	0	0
205368_at	KIAA0773 gene product	0	1	0	0	0
205371_s_at	dihydrolipoamide branched chain transacylase E2	0	0	NA	NA	0
205373_at	catenin (cadherin-associated protein), alpha 2	0	1	0	0	0
205374_at	sarcolipin	0	0	1	0	0
205378_s_at	acetylcholinesterase (Yt blood group)	1	0	1	0	0
205380_at	PDZ domain containing 1	0	0	0	0	0
205382_s_at	complement factor D (adipsin)	0	0	1	1	1
205384_at	FXYD domain containing ion transport regulator 1 (phospholemman)	1	1	1	1	0
205388_at	troponin C type 2 (fast)	0	0	1	0	0
205389_s_at	ankyrin 1, erythrocytic	1	0	1	NA	0
205390_s_at	ankyrin 1, erythrocytic	1	0	1	0	0
205391_x_at	ankyrin 1, erythrocytic	1	0	1	NA	0
205399_at	doublecortin and CaM kinase-like 1	1	1	0	0	0
205442_at	microfibrillar-associated protein 3-like	0	1	0	0	0
205444_at	ATPase, Ca++ transporting, cardiac muscle, fast twitch 1	0	0	1	0	0
205475_at	scrapie responsive protein 1	1	1	0	0	0
205478_at	protein phosphatase 1, regulatory (inhibitor) subunit 1A	0	0	1	0	0
205489_at	crystallin, mu	0	NA	0	1	0
205493_s_at	dihydropyrimidinase-like 4	0	1	0	NA	0
205498_at	growth hormone receptor	1	0	1	1	1
205508_at	sodium channel, voltage-gated, type I, beta	0	0	1	0	0
205512_s_at	apoptosis-inducing factor, mitochondrion-associated, 1	0	0	1	1	0
205517_at	GATA binding protein 4	0	0	0	1	0
205530_at	electron-transferring-flavoprotein dehydrogenase	0	0	1	1	0
205549_at	Purkinje cell protein 4	0	1	0	0	0
205553_s_at	cysteine and glycine-rich protein 3 (cardiac LIM protein)	0	0	1	1	0
205567_at	carbohydrate (keratan sulfate Gal-6) sulfotransferase 1	0	1	0	0	0
205569_at	lysosomal-associated membrane protein 3	0	0	0	0	1
205577_at	phosphorylase, glycogen; muscle (McArdle syndrome, glycogen storage disease type V)	0	0	1	0	0
205589_at	myosin, light chain 3, alkali; ventricular, skeletal, slow	0	0	1	NA	0
205590_at	RAS guanyl releasing protein 1 (calcium and DAG-regulated)	0	1	0	0	1
205591_at	olfactomedin 1	0	1	0	0	0
205609_at	angiopoietin 1	0	0	1	0	1
205610_at	myomesin 1 (skelemin) 185kDa	0	0	1	1	0
205625_s_at	calbindin 1, 28kDa	0	NA	0	0	0
205626_s_at	calbindin 1, 28kDa	0	1	0	0	0
205637_s_at	SH3-domain GRB2-like 3	0	1	0	0	0
205638_at	brain-specific angiogenesis inhibitor 3	0	1	0	0	0
205651_x_at	Rap guanine nucleotide exchange factor (GEF) 4	0	1	0	0	0
205656_at	protocadherin 17	0	1	0	0	1
205668_at	lymphocyte antigen 75	1	0	0	0	1
205678_at	adaptor-related protein complex 3, beta 2 subunit	0	1	0	0	0
205681_at	BCL2-related protein A1	0	0	0	0	1
205691_at	synaptogyrin 3	1	1	0	0	0
205693_at	troponin T type 3 (skeletal, fast)	0	0	1	0	0
205698_s_at	mitogen-activated protein kinase kinase 6	0	0	1	0	0
205709_s_at	CDP-diacylglycerol synthase (phosphatidate cytidylyltransferase) 1	0	1	0	0	NA
205728_at	SH2 domain protein 1A, Duncan's disease (lymphoproliferative syndrome)	1	1	0	0	0
205736_at	phosphoglycerate mutase 2 (muscle)	0	0	1	1	0
205737_at	potassium voltage-gated channel, KQT-like subfamily, member 2	0	1	0	0	0
205738_s_at	fatty acid binding protein 3, muscle and heart (mammary-derived growth inhibitor)	0	0	1	1	0
205741_s_at	dystrobrevin, alpha	0	NA	1	1	0
205751_at	SH3-domain GRB2-like 2	0	1	0	0	0
205765_at	cytochrome P450, family 3, subfamily A, polypeptide 5	0	0	0	0	1
205766_at	titin-cap (telethonin)	0	0	1	1	0
205769_at	solute carrier family 27 (fatty acid transporter), member 2	0	0	0	0	0
205773_at	cytoplasmic polyadenylation element binding protein 3	0	0	1	0	0
205795_at	neurexin 3	1	1	0	0	0
205814_at	glutamate receptor, metabotropic 3	1	1	0	0	0
205817_at	sine oculis homeobox homolog 1 (Drosophila)	0	0	1	0	0
205824_at	heat shock 27kDa protein 2	0	0	1	1	0
205826_at	myomesin (M-protein) 2, 165kDa	0	0	1	1	0
205830_at	calmegin	0	0	0	1	0
205860_x_at	folate hydrolase (prostate-specific membrane antigen) 1	1	1	0	0	0
205872_x_at	phosphodiesterase 4D interacting protein (myomegalin)	0	1	1	1	0
205882_x_at	adducin 3 (gamma)	0	1	0	1	NA
205893_at	neuroligin 1	1	1	0	0	0
205918_at	solute carrier family 4, anion exchanger, member 3	1	0	0	1	0
205934_at	phospholipase C-like 1	0	1	1	1	0
205935_at	forkhead box F1	0	0	0	0	1
205944_s_at	clathrin, heavy chain-like 1	0	0	1	0	0
205951_at	myosin, heavy chain 1, skeletal muscle, adult	0	0	1	0	0
205954_at	retinoid X receptor, gamma	0	0	1	0	0
205968_at	potassium voltage-gated channel, delayed-rectifier, subfamily S, member 3	1	0	1	0	1
205970_at	metallothionein 3	0	1	0	0	0
205989_s_at	myelin oligodendrocyte glycoprotein	1	1	0	0	0
206017_at	KIAA0319	0	1	0	0	0
206018_at	forkhead box G1B	0	1	0	0	0
206022_at	Norrie disease (pseudoglioma)	1	1	0	0	0
206045_s_at	nucleolar protein 4	0	1	0	0	0
206051_at	ELAV (embryonic lethal, abnormal vision, Drosophila)-like 4 (Hu antigen D)	0	1	0	0	0
206067_s_at	Wilms tumor 1	0	0	0	0	0
206115_at	early growth response 3	0	1	0	0	NA
206116_s_at	tropomyosin 1 (alpha)	0	0	1	1	0
206117_at	tropomyosin 1 (alpha)	0	0	1	1	0
206121_at	adenosine monophosphate deaminase 1 (isoform M)	0	0	1	0	0
206135_at	suppression of tumorigenicity 18 (breast carcinoma) (zinc finger protein)	0	1	0	0	0
206140_at	LIM homeobox 2	0	1	0	0	0
206160_at	apolipoprotein B mRNA editing enzyme, catalytic polypeptide-like 2	0	0	1	NA	0
206163_at	mab-21-like 1 (C. elegans)	0	0	1	0	0
206179_s_at	brain-specific protein p25 alpha	0	1	0	0	0
206190_at	G protein-coupled receptor 17	1	1	0	0	0
206196_s_at	RaP2 interacting protein 8	0	1	0	0	0
206201_s_at	mesenchyme homeobox 2	0	0	1	1	1
206239_s_at	serine peptidase inhibitor, Kazal type 1	0	0	0	0	0
206253_at	discs, large homolog 2, chapsyn-110 (Drosophila)	1	1	0	0	0
206254_at	epidermal growth factor (beta-urogastrone)	1	0	1	1	0
206277_at	purinergic receptor P2Y, G-protein coupled, 2	1	0	1	0	0
206290_s_at	regulator of G-protein signalling 7	0	1	0	0	0
206306_at	ryanodine receptor 3	1	1	1	0	0
206349_at	leucine-rich, glioma inactivated 1	0	1	NA	0	0
206353_at	cytochrome c oxidase subunit VIa polypeptide 2	0	0	1	1	0
206355_at	guanine nucleotide binding protein (G protein), alpha activating activity polypeptide, olfactory type	0	1	NA	0	0
206372_at	myogenic factor 6 (herculin)	0	0	1	0	0
206373_at	Zic family member 1 (odd-paired homolog, Drosophila)	0	1	1	0	0
206375_s_at	heat shock 27kDa protein 3	0	0	1	1	0
206382_s_at	brain-derived neurotrophic factor	0	NA	0	0	NA
206385_s_at	ankyrin 3, node of Ranvier (ankyrin G)	0	1	1	1	1
206392_s_at	retinoic acid receptor responder (tazarotene induced) 1	0	0	0	NA	1
206393_at	troponin I type 2 (skeletal, fast)	0	0	1	0	0
206394_at	myosin binding protein C, fast type	0	0	1	0	0
206397_x_at	growth differentiation factor 1	1	1	1	0	0
206408_at	leucine rich repeat transmembrane neuronal 2	0	1	0	0	0
206433_s_at	sparc/osteonectin, cwcv and kazal-like domains proteoglycan (testican) 3	1	1	0	0	0
206434_at	sparc/osteonectin, cwcv and kazal-like domains proteoglycan (testican) 3	1	1	0	0	0
206448_at	zinc finger protein 365	0	1	0	0	0
206462_s_at	neurotrophic tyrosine kinase, receptor, type 3	1	1	0	0	0
206488_s_at	CD36 molecule (thrombospondin receptor)	1	0	1	1	1
206548_at	hypothetical protein FLJ23556	0	0	0	0	0
206552_s_at	tachykinin, precursor 1 (substance K, substance P, neurokinin 1, neurokinin 2, neuromedin L, neurokinin alpha, neuropeptide K, neuropeptide gamma)	1	1	0	0	0
206574_s_at	protein tyrosine phosphatase type IVA, member 3	0	0	1	1	0
206612_at	calcium channel, voltage-dependent, gamma subunit 1	0	0	1	0	0
206633_at	cholinergic receptor, nicotinic, alpha 1 (muscle)	0	0	1	0	NA
206700_s_at	jumonji, AT rich interactive domain 1D	0	NA	NA	1	NA
206710_s_at	erythrocyte membrane protein band 4.1-like 3	1	1	0	0	0
206717_at	myosin, heavy chain 8, skeletal muscle, perinatal	0	0	1	0	0
206730_at	glutamate receptor, ionotrophic, AMPA 3	1	1	0	0	0
206768_at	ribosomal protein L3-like	0	0	1	NA	0
206773_at	lymphocyte antigen 6 complex, locus H	1	NA	0	0	0
206792_x_at	phosphodiesterase 4C, cAMP-specific (phosphodiesterase E1 dunce homolog, Drosophila)	0	1	0	0	0
206826_at	peripheral myelin protein 2	0	1	0	0	0
206833_s_at	acylphosphatase 2, muscle type	0	1	1	NA	0
206844_at	fructose-1,6-bisphosphatase 2	0	0	1	0	0
206857_s_at	FK506 binding protein 1B, 12.6 kDa	0	1	0	0	1
206858_s_at	homeobox C6	0	0	1	0	0
206876_at	single-minded homolog 1 (Drosophila)	0	0	1	0	0
206891_at	actinin, alpha 3	0	0	1	0	0
206893_at	sal-like 1 (Drosophila)	0	NA	0	0	0
206895_at	protein phosphatase 1, regulatory (inhibitor) subunit 3A (glycogen and sarcoplasmic reticulum binding subunit, skeletal muscle)	0	0	1	1	0
206915_at	NK2 transcription factor related, locus 2 (Drosophila)	0	1	0	0	0
206935_at	protocadherin 8	1	NA	0	0	0
207000_s_at	protein phosphatase 3 (formerly 2B), catalytic subunit, gamma isoform	0	0	1	0	0
207010_at	gamma-aminobutyric acid (GABA) A receptor, beta 1	1	1	0	0	0
207014_at	gamma-aminobutyric acid (GABA) A receptor, alpha 2	1	1	0	0	0
207056_s_at	solute carrier family 4, sodium bicarbonate cotransporter, member 8	0	1	0	0	0
207066_at	histidine rich calcium binding protein	0	0	1	1	0
207084_at	POU domain, class 3, transcription factor 2	0	1	0	0	0
207087_x_at	ankyrin 1, erythrocytic	1	0	1	NA	0
207088_s_at	solute carrier family 25 (mitochondrial carrier; oxoglutarate carrier), member 11	1	0	1	1	0
207089_at	ankyrin 1, erythrocytic	1	0	1	1	0
207093_s_at	oligodendrocyte myelin glycoprotein	1	1	0	0	0
207103_at	potassium voltage-gated channel, Shal-related subfamily, member 2	0	1	0	0	0
207110_at	potassium inwardly-rectifying channel, subfamily J, member 12	1	0	1	0	0
207119_at	protein kinase, cGMP-dependent, type I	0	0	1	NA	NA
207120_at	zinc finger protein 667	0	1	0	0	0
207145_at	growth differentiation factor 8	1	0	1	0	0
207148_x_at	myozenin 2	0	0	1	1	0
207174_at	glypican 5	1	1	0	0	0
207175_at	adiponectin, C1Q and collagen domain containing	1	0	1	1	0
207284_s_at	aspartate beta-hydroxylase	0	0	1	1	0
207302_at	sarcoglycan, gamma (35kDa dystrophin-associated glycoprotein)	1	0	1	1	0
207307_at	5-hydroxytryptamine (serotonin) receptor 2C	1	NA	0	0	0
207317_s_at	calsequestrin 2 (cardiac muscle)	0	0	1	1	0
207323_s_at	myelin basic protein	0	1	0	0	0
207349_s_at	uncoupling protein 3 (mitochondrial, proton carrier)	0	0	1	0	0
207365_x_at	ubiquitin specific peptidase 34	0	1	0	0	0
207392_x_at	UDP glucuronosyltransferase 2 family, polypeptide B15	0	0	0	0	0
207441_at	submaxillary gland androgen regulated protein 3 homolog B (mouse)	1	0	NA	0	NA
207453_s_at	DnaJ (Hsp40) homolog, subfamily B, member 5	0	0	1	NA	0
207477_at	hypothetical protein PRO2958	0	0	NA	NA	NA
207480_s_at	Meis homeobox 2	0	1	0	1	1
207537_at	6-phosphofructo-2-kinase/fructose-2,6-biphosphatase 1	0	0	1	0	0
207547_s_at	family with sequence similarity 107, member A	0	1	0	0	0
207557_s_at	ryanodine receptor 2 (cardiac)	1	NA	0	1	0
207558_s_at	paired-like homeodomain transcription factor 2	0	0	1	0	0
207655_s_at	B-cell linker	0	0	0	0	NA
207659_s_at	myelin-associated oligodendrocyte basic protein	0	1	0	0	0
207702_s_at	membrane associated guanylate kinase, WW and PDZ domain containing 2	0	1	0	0	0
207730_x_at	NA	0	1	0	0	0
207749_s_at	protein phosphatase 2 (formerly 2A), regulatory subunit B'', alpha	0	0	1	0	0
207764_s_at	homeodomain interacting protein kinase 3	0	0	1	1	0
207768_at	early growth response 4	0	NA	0	0	0
207789_s_at	dipeptidyl-peptidase 6	0	1	0	0	0
207808_s_at	protein S (alpha)	1	0	0	1	1
207836_s_at	RNA binding protein with multiple splicing	0	0	0	1	1
207847_s_at	mucin 1, cell surface associated	1	0	0	0	1
207853_s_at	synuclein, beta	0	1	0	0	0
207876_s_at	filamin C, gamma (actin binding protein 280)	0	0	1	NA	0
207957_s_at	protein kinase C, beta 1	1	1	0	0	1
207968_s_at	MADS box transcription enhancer factor 2, polypeptide C (myocyte enhancer factor 2C)	0	0	1	0	0
207981_s_at	estrogen-related receptor gamma	0	NA	1	1	0
208002_s_at	acyl-CoA thioesterase 7	0	1	0	0	0
208017_s_at	MCF.2 cell line derived transforming sequence	0	NA	0	0	0
208032_s_at	glutamate receptor, ionotrophic, AMPA 3	1	NA	0	0	0
208051_s_at	poly(A) binding protein interacting protein 1	0	1	0	0	1
208079_s_at	aurora kinase A	0	0	NA	0	0
208083_s_at	integrin, beta 6	0	0	1	0	NA
208084_at	integrin, beta 6	0	0	1	0	0
208096_s_at	collagen, type XXI, alpha 1	0	0	0	1	NA
208148_at	myosin, heavy chain 4, skeletal muscle	0	0	1	0	0
208195_at	titin	0	0	1	1	0
208204_s_at	caveolin 3	0	0	1	0	0
208208_at	myosin, heavy chain 13, skeletal muscle	0	0	1	0	0
208228_s_at	fibroblast growth factor receptor 2 (bacteria-expressed kinase, keratinocyte growth factor receptor, craniofacial dysostosis 1, Crouzon syndrome, Pfeiffer syndrome, Jackson-Weiss syndrome)	0	1	0	0	NA
208248_x_at	amyloid beta (A4) precursor-like protein 2	0	1	0	1	1
208268_at	ADAM metallopeptidase domain 28	0	0	0	0	0
208296_x_at	tumor necrosis factor, alpha-induced protein 8	0	0	0	NA	1
208352_x_at	ankyrin 1, erythrocytic	1	0	1	NA	0
208353_x_at	ankyrin 1, erythrocytic	1	0	1	NA	0
208358_s_at	UDP glycosyltransferase 8 (UDP-galactose ceramide galactosyltransferase)	0	1	0	0	0
208359_s_at	potassium inwardly-rectifying channel, subfamily J, member 4	0	NA	0	0	0
208383_s_at	phosphoenolpyruvate carboxykinase 1 (soluble)	0	0	0	0	0
208389_s_at	solute carrier family 1 (glial high affinity glutamate transporter), member 2	0	1	0	0	0
208427_s_at	ELAV (embryonic lethal, abnormal vision, Drosophila)-like 2 (Hu antigen B)	0	1	0	0	0
208462_s_at	ATP-binding cassette, sub-family C (CFTR/MRP), member 9	0	0	1	1	1
208495_at	T-cell leukemia homeobox 3	0	0	NA	0	0
208511_at	pituitary tumor-transforming 3	0	0	0	0	0
208561_at	ATP-binding cassette, sub-family C (CFTR/MRP), member 9	0	0	1	1	0
208567_s_at	NA	1	0	1	0	0
208636_at	actinin, alpha 1	0	1	0	1	1
208650_s_at	CD24 molecule	1	0	0	0	0
208659_at	chloride intracellular channel 1	0	0	0	1	1
208660_at	citrate synthase	0	0	1	1	0
208690_s_at	PDZ and LIM domain 1 (elfin)	0	0	1	1	1
208703_s_at	amyloid beta (A4) precursor-like protein 2	0	1	0	1	1
208704_x_at	amyloid beta (A4) precursor-like protein 2	0	1	0	1	1
208709_s_at	nardilysin (N-arginine dibasic convertase)	0	0	1	0	0
208712_at	cyclin D1	0	0	0	1	1
208791_at	clusterin	1	1	0	0	0
208792_s_at	clusterin	1	1	0	0	0
208850_s_at	Thy-1 cell surface antigen	1	1	0	0	0
208851_s_at	Thy-1 cell surface antigen	1	1	0	0	0
208856_x_at	ribosomal protein, large, P0	0	0	1	1	1
208859_s_at	alpha thalassemia/mental retardation syndrome X-linked (RAD54 homolog, S. cerevisiae)	0	1	1	0	NA
208900_s_at	topoisomerase (DNA) I	0	1	0	0	0
208906_at	Bernardinelli-Seip congenital lipodystrophy 2 (seipin)	0	1	0	0	0
208912_s_at	2',3'-cyclic nucleotide 3' phosphodiesterase	0	1	0	0	0
208944_at	transforming growth factor, beta receptor II (70/80kDa)	0	0	0	1	1
208950_s_at	aldehyde dehydrogenase 7 family, member A1	0	1	NA	1	1
208969_at	NADH dehydrogenase (ubiquinone) 1 alpha subcomplex, 9, 39kDa	0	0	1	NA	0
209000_s_at	septin 8	0	NA	0	0	0
209015_s_at	DnaJ (Hsp40) homolog, subfamily B, member 6	0	0	1	1	0
209016_s_at	keratin 7	0	0	0	0	1
209019_s_at	PTEN induced putative kinase 1	0	1	1	NA	0
209036_s_at	malate dehydrogenase 2, NAD (mitochondrial)	0	0	1	0	0
209040_s_at	proteasome (prosome, macropain) subunit, beta type, 8 (large multifunctional peptidase 7)	0	0	0	0	1
209064_x_at	poly(A) binding protein interacting protein 1	0	1	0	0	1
209072_at	myelin basic protein	0	1	0	0	0
209074_s_at	family with sequence similarity 107, member A	0	1	0	0	NA
209138_x_at	immunoglobulin lambda locus	0	0	0	0	1
209156_s_at	collagen, type VI, alpha 2	1	0	1	1	1
209159_s_at	NDRG family member 4	0	1	0	1	0
209167_at	glycoprotein M6B	0	1	0	0	0
209168_at	glycoprotein M6B	0	1	0	0	0
209169_at	glycoprotein M6B	0	1	0	0	0
209170_s_at	glycoprotein M6B	0	1	0	1	1
209173_at	anterior gradient homolog 2 (Xenopus laevis)	0	0	0	0	1
209189_at	v-fos FBJ murine osteosarcoma viral oncogene homolog	0	0	0	NA	1
209197_at	synaptotagmin XI	1	1	0	0	0
209198_s_at	synaptotagmin XI	1	1	0	0	0
209199_s_at	MADS box transcription enhancer factor 2, polypeptide C (myocyte enhancer factor 2C)	0	0	1	0	0
209200_at	MADS box transcription enhancer factor 2, polypeptide C (myocyte enhancer factor 2C)	0	0	1	0	0
209234_at	kinesin family member 1B	0	1	0	0	0
209242_at	paternally expressed 3	0	1	0	0	0
209243_s_at	paternally expressed 3	0	1	0	0	0
209258_s_at	structural maintenance of chromosomes 3	0	1	1	0	0
209260_at	stratifin	1	0	0	0	0
209270_at	laminin, beta 3	1	0	0	0	1
209283_at	crystallin, alpha B	1	NA	1	1	0
209288_s_at	CDC42 effector protein (Rho GTPase binding) 3	0	0	1	1	1
209291_at	inhibitor of DNA binding 4, dominant negative helix-loop-helix protein	0	1	0	NA	1
209292_at	inhibitor of DNA binding 4, dominant negative helix-loop-helix protein	0	1	0	NA	1
209309_at	alpha-2-glycoprotein 1, zinc-binding	1	0	0	1	NA
209335_at	decorin	1	0	1	1	1
209347_s_at	v-maf musculoaponeurotic fibrosarcoma oncogene homolog (avian)	0	0	NA	0	0
209351_at	keratin 14 (epidermolysis bullosa simplex, Dowling-Meara, Koebner)	0	0	0	0	0
209372_x_at	tubulin, beta 2B	0	1	0	0	0
209374_s_at	immunoglobulin heavy constant mu	1	0	0	0	1
209406_at	BCL2-associated athanogene 2	0	0	1	1	NA
209459_s_at	4-aminobutyrate aminotransferase	0	1	0	0	0
209460_at	4-aminobutyrate aminotransferase	0	1	0	0	0
209462_at	amyloid beta (A4) precursor-like protein 1	1	1	0	0	0
209465_x_at	pleiotrophin (heparin binding growth factor 8, neurite growth-promoting factor 1)	1	1	0	0	0
209469_at	glycoprotein M6A	1	1	0	NA	1
209470_s_at	glycoprotein M6A	1	1	0	0	0
209475_at	ubiquitin specific peptidase 15	0	0	1	0	0
209480_at	major histocompatibility complex, class II, DQ beta 1	0	0	0	0	NA
209487_at	RNA binding protein with multiple splicing	0	0	0	1	1
209488_s_at	RNA binding protein with multiple splicing	0	0	0	1	1
209504_s_at	pleckstrin homology domain containing, family B (evectins) member 1	0	1	0	0	0
209505_at	nuclear receptor subfamily 2, group F, member 1	0	1	0	NA	1
209515_s_at	RAB27A, member RAS oncogene family	0	0	0	0	1
209555_s_at	CD36 molecule (thrombospondin receptor)	1	0	1	1	1
209556_at	neurochondrin	0	1	0	0	0
209560_s_at	delta-like 1 homolog (Drosophila)	1	0	1	NA	0
209570_s_at	DNA segment on chromosome 4 (unique) 234 expressed sequence	0	1	0	0	0
209576_at	guanine nucleotide binding protein (G protein), alpha inhibiting activity polypeptide 1	1	1	0	0	0
209597_s_at	paraneoplastic antigen MA2	0	NA	0	0	0
209598_at	paraneoplastic antigen MA2	0	1	0	0	0
209602_s_at	GATA binding protein 3	0	0	0	0	0
209604_s_at	GATA binding protein 3	0	0	0	0	0
209606_at	pleckstrin homology, Sec7 and coiled-coil domains, binding protein	0	0	0	0	NA
209612_s_at	alcohol dehydrogenase IB (class I), beta polypeptide	0	0	1	1	1
209613_s_at	alcohol dehydrogenase IB (class I), beta polypeptide	0	0	1	1	1
209617_s_at	catenin (cadherin-associated protein), delta 2 (neural plakophilin-related arm-repeat protein)	0	1	0	0	0
209618_at	catenin (cadherin-associated protein), delta 2 (neural plakophilin-related arm-repeat protein)	0	1	0	0	0
209621_s_at	PDZ and LIM domain 3	0	0	1	0	0
209631_s_at	G protein-coupled receptor 37 (endothelin receptor type B-like)	1	1	0	0	0
209632_at	protein phosphatase 2 (formerly 2A), regulatory subunit B'', alpha	0	0	1	0	0
209633_at	protein phosphatase 2 (formerly 2A), regulatory subunit B'', alpha	0	0	1	NA	0
209653_at	karyopherin alpha 4 (importin alpha 3)	0	0	1	1	0
209656_s_at	transmembrane protein 47	1	1	1	1	1
209663_s_at	integrin, alpha 7	1	0	1	1	0
209686_at	S100 calcium binding protein B	0	1	0	0	0
209687_at	chemokine (C-X-C motif) ligand 12 (stromal cell-derived factor 1)	1	0	1	1	1
209693_at	astrotactin 2	0	1	0	0	0
209695_at	protein tyrosine phosphatase type IVA, member 3	0	0	1	1	0
209700_x_at	phosphodiesterase 4D interacting protein (myomegalin)	0	1	1	1	0
209726_at	carbonic anhydrase XI	0	NA	0	0	0
209737_at	membrane associated guanylate kinase, WW and PDZ domain containing 2	0	1	0	0	0
209742_s_at	myosin, light chain 2, regulatory, cardiac, slow	0	0	1	NA	0
209771_x_at	CD24 molecule	1	0	0	0	0
209772_s_at	CD24 molecule	1	0	0	0	0
209774_x_at	chemokine (C-X-C motif) ligand 2	1	0	0	1	1
209780_at	putative homeodomain transcription factor 2	0	0	1	0	0
209789_at	coronin, actin binding protein, 2B	0	1	0	0	0
209791_at	peptidyl arginine deiminase, type II	0	1	1	0	0
209795_at	CD69 molecule	1	0	0	0	1
209803_s_at	pleckstrin homology-like domain, family A, member 2	1	0	0	0	0
209835_x_at	CD44 molecule (Indian blood group)	1	0	0	0	1
209839_at	dynamin 3	0	1	0	0	0
209841_s_at	leucine rich repeat neuronal 3	0	1	0	NA	1
209842_at	SRY (sex determining region Y)-box 10	0	1	0	0	0
209859_at	tripartite motif-containing 9	0	1	0	0	0
209866_s_at	latrophilin 3	0	1	0	0	0
209867_s_at	latrophilin 3	0	1	0	0	0
209871_s_at	amyloid beta (A4) precursor protein-binding, family A, member 2 (X11-like)	0	1	0	0	0
209875_s_at	secreted phosphoprotein 1 (osteopontin, bone sialoprotein I, early T-lymphocyte activation 1)	1	1	0	0	0
209888_s_at	myosin, light chain 1, alkali; skeletal, fast	0	0	1	0	0
209894_at	leptin receptor	1	0	0	NA	1
209904_at	troponin C type 1 (slow)	0	0	1	1	1
209905_at	homeobox A9	0	0	1	0	0
209914_s_at	neurexin 1	1	1	0	0	0
209921_at	solute carrier family 7, (cationic amino acid transporter, y+ system) member 11	0	1	0	0	0
209922_at	BRCA1 associated protein	0	0	NA	0	0
209956_s_at	calcium/calmodulin-dependent protein kinase (CaM kinase) II beta	0	1	1	1	0
209960_at	hepatocyte growth factor (hepapoietin A; scatter factor)	0	0	0	0	NA
209971_x_at	JTV1 gene	0	0	1	0	0
209982_s_at	neurexin 2	0	1	0	0	0
209983_s_at	neurexin 2	0	1	0	0	0
209987_s_at	achaete-scute complex homolog 1 (Drosophila)	0	1	0	0	0
209988_s_at	achaete-scute complex homolog 1 (Drosophila)	0	1	0	0	0
209990_s_at	gamma-aminobutyric acid (GABA) B receptor, 2	1	1	0	0	0
210002_at	GATA binding protein 6	0	0	0	1	1
210004_at	oxidized low density lipoprotein (lectin-like) receptor 1	1	0	0	0	1
210016_at	myelin transcription factor 1-like	0	1	0	0	0
210046_s_at	isocitrate dehydrogenase 2 (NADP+), mitochondrial	0	0	1	NA	0
210066_s_at	aquaporin 4	1	1	1	0	NA
210067_at	aquaporin 4	1	1	1	NA	NA
210068_s_at	aquaporin 4	1	1	1	0	1
210069_at	carnitine palmitoyltransferase 1B (muscle)	0	0	1	1	0
210070_s_at	carnitine palmitoyltransferase 1B (muscle)	0	0	1	1	0
210078_s_at	potassium voltage-gated channel, shaker-related subfamily, beta member 1	0	1	0	0	0
210091_s_at	dystrobrevin, alpha	0	1	1	1	0
210100_s_at	ATP-binding cassette, sub-family A (ABC1), member 2	1	1	0	0	0
210121_at	UDP-Gal:betaGlcNAc beta 1,3-galactosyltransferase, polypeptide 2	0	0	0	1	0
210147_at	ADP-ribosyltransferase 3	1	0	1	1	0
210148_at	homeodomain interacting protein kinase 3	0	0	1	1	0
210170_at	PDZ and LIM domain 3	0	0	1	NA	NA
210193_at	myelin-associated oligodendrocyte basic protein	0	1	0	0	0
210198_s_at	proteolipid protein 1 (Pelizaeus-Merzbacher disease, spastic paraplegia 2, uncomplicated)	0	1	0	0	0
210222_s_at	reticulon 1	0	1	0	0	0
210260_s_at	tumor necrosis factor, alpha-induced protein 8	0	0	0	0	1
210277_at	adaptor-related protein complex 4, sigma 1 subunit	0	0	NA	0	0
210279_at	G protein-coupled receptor 18	0	0	0	0	0
210293_s_at	Sec23 homolog B (S. cerevisiae)	0	1	0	1	1
210298_x_at	four and a half LIM domains 1	0	0	1	0	0
210305_at	phosphodiesterase 4D interacting protein (myomegalin)	0	0	1	1	0
210383_at	sodium channel, voltage-gated, type I, alpha subunit	0	1	0	0	0
210397_at	defensin, beta 1	1	0	0	0	0
210404_x_at	calcium/calmodulin-dependent protein kinase (CaM kinase) II beta	0	1	1	1	0
210408_s_at	copine VI (neuronal)	0	1	0	0	0
210432_s_at	sodium channel, voltage-gated, type III, alpha subunit	0	1	0	0	0
210611_s_at	dystrobrevin, alpha	0	1	1	1	0
210612_s_at	synaptojanin 2	0	1	0	0	0
210613_s_at	synaptogyrin 1	1	0	1	1	0
210632_s_at	sarcoglycan, alpha (50kDa dystrophin-associated glycoprotein)	0	0	1	1	0
210650_s_at	piccolo (presynaptic cytomatrix protein)	0	1	0	0	0
210657_s_at	septin 4	0	1	0	0	0
210674_s_at	protocadherin alpha 12	1	1	0	0	0
210721_s_at	p21(CDKN1A)-activated kinase 7	0	1	0	0	0
210758_at	PC4 and SFRS1 interacting protein 1	0	1	0	0	0
210809_s_at	periostin, osteoblast specific factor	1	0	0	1	1
210827_s_at	E74-like factor 3 (ets domain transcription factor, epithelial-specific )	0	0	0	0	NA
210866_s_at	CCR4-NOT transcription complex, subunit 4	0	0	1	NA	NA
210870_s_at	epilepsy, progressive myoclonus type 2A, Lafora disease (laforin)	0	0	1	NA	0
210873_x_at	apolipoprotein B mRNA editing enzyme, catalytic polypeptide-like 3A	0	0	0	0	NA
210875_s_at	zinc finger E-box binding homeobox 1	0	0	1	1	0
210906_x_at	aquaporin 4	1	1	1	0	1
210933_s_at	hypothetical protein MGC4655	0	1	0	0	0
210944_s_at	calpain 3, (p94)	0	0	1	0	0
210976_s_at	phosphofructokinase, muscle	0	0	1	NA	0
211006_s_at	potassium voltage-gated channel, Shab-related subfamily, member 1	1	1	0	0	0
211031_s_at	CAP-GLY domain containing linker protein 2	0	1	0	0	0
211071_s_at	myeloid/lymphoid or mixed-lineage leukemia (trithorax homolog, Drosophila); translocated to, 11	0	1	0	0	0
211073_x_at	ribosomal protein L3	0	1	0	1	1
211150_s_at	dihydrolipoamide S-acetyltransferase (E2 component of pyruvate dehydrogenase complex)	0	0	1	1	0
211161_s_at	collagen, type III, alpha 1 (Ehlers-Danlos syndrome type IV, autosomal dominant)	1	0	1	1	1
211169_s_at	protein phosphatase 1, regulatory (inhibitor) subunit 3A (glycogen and sarcoplasmic reticulum binding subunit, skeletal muscle)	0	0	1	0	0
211207_s_at	acyl-CoA synthetase long-chain family member 6	1	1	0	0	0
211220_s_at	heat shock transcription factor 2	0	0	1	0	0
211270_x_at	polypyrimidine tract binding protein 1	0	0	0	0	1
211271_x_at	polypyrimidine tract binding protein 1	0	0	0	NA	1
211273_s_at	T-box 1	0	0	1	0	0
211275_s_at	glycogenin 1	0	0	1	0	0
211276_at	transcription elongation factor A (SII)-like 2	0	1	0	0	0
211303_x_at	growth-inhibiting protein 26	0	NA	0	0	0
211343_s_at	collagen, type XIII, alpha 1	0	0	0	0	1
211368_s_at	caspase 1, apoptosis-related cysteine peptidase (interleukin 1, beta, convertase)	0	0	0	0	1
211378_x_at	peptidylprolyl isomerase A (cyclophilin A)	0	1	0	1	1
211379_x_at	beta-1,3-N-acetylgalactosaminyltransferase 1 (globoside blood group)	0	NA	0	1	0
211382_s_at	transforming, acidic coiled-coil containing protein 2	0	0	1	NA	0
211429_s_at	serpin peptidase inhibitor, clade A (alpha-1 antiproteinase, antitrypsin), member 1	1	0	0	0	1
211430_s_at	immunoglobulin heavy constant gamma 3 (G3m marker)	1	0	0	NA	1
211476_at	myozenin 2	0	0	1	1	0
211483_x_at	calcium/calmodulin-dependent protein kinase (CaM kinase) II beta	0	1	1	1	0
211548_s_at	hydroxyprostaglandin dehydrogenase 15-(NAD)	0	0	0	0	1
211555_s_at	guanylate cyclase 1, soluble, beta 3	0	1	0	0	0
211569_s_at	hydroxyacyl-Coenzyme A dehydrogenase	0	0	1	NA	0
211570_s_at	receptor-associated protein of the synapse	0	0	1	0	0
211643_x_at	major histocompatibility complex, class I, C	1	0	0	0	0
211644_x_at	major histocompatibility complex, class I, C	1	0	0	0	1
211645_x_at	immunoglobulin kappa constant	0	0	0	0	1
211663_x_at	prostaglandin D2 synthase 21kDa (brain)	1	1	0	1	0
211685_s_at	neurocalcin delta	0	0	0	0	0
211748_x_at	prostaglandin D2 synthase 21kDa (brain)	1	1	0	1	0
211751_at	phosphodiesterase 4D interacting protein (myomegalin)	0	0	1	NA	0
211752_s_at	NADH dehydrogenase (ubiquinone) Fe-S protein 7, 20kDa (NADH-coenzyme Q reductase)	0	0	1	0	0
211764_s_at	ubiquitin-conjugating enzyme E2D 1 (UBC4/5 homolog, yeast)	0	0	1	NA	0
211765_x_at	peptidylprolyl isomerase A (cyclophilin A)	0	1	0	1	1
211776_s_at	erythrocyte membrane protein band 4.1-like 3	1	1	0	NA	NA
211778_s_at	ovo-like 2 (Drosophila)	0	0	0	0	NA
211795_s_at	FYN binding protein (FYB-120/130)	0	0	0	0	0
211812_s_at	beta-1,3-N-acetylgalactosaminyltransferase 1 (globoside blood group)	0	0	0	1	0
211836_s_at	myelin oligodendrocyte glycoprotein	1	1	0	0	0
211890_x_at	calpain 3, (p94)	0	0	1	0	0
211963_s_at	actin related protein 2/3 complex, subunit 5, 16kDa	0	1	0	1	1
211972_x_at	ribosomal protein, large, P0	0	0	1	1	1
211993_at	WNK lysine deficient protein kinase 1	0	1	0	0	0
212014_x_at	CD44 molecule (Indian blood group)	1	0	0	0	1
212015_x_at	polypyrimidine tract binding protein 1	0	0	0	NA	1
212039_x_at	ribosomal protein L3	0	1	0	NA	1
212062_at	ATPase, Class II, type 9A	0	1	0	0	0
212092_at	paternally expressed 10	0	NA	0	0	0
212094_at	paternally expressed 10	0	1	0	0	0
212122_at	ras homolog gene family, member Q	1	0	1	NA	0
212187_x_at	prostaglandin D2 synthase 21kDa (brain)	1	1	0	1	0
212190_at	serpin peptidase inhibitor, clade E (nexin, plasminogen activator inhibitor type 1), member 2	1	1	0	NA	0
212221_x_at	popeye domain containing 3	0	1	0	0	0
212228_s_at	coenzyme Q9 homolog (S. cerevisiae)	0	0	1	NA	0
212298_at	neuropilin 1	0	0	1	1	1
212308_at	cytoplasmic linker associated protein 2	0	1	0	0	0
212314_at	KIAA0746 protein	0	0	0	0	1
212325_at	hypothetical protein	0	1	1	1	1
212327_at	hypothetical protein	0	1	1	1	1
212328_at	hypothetical protein	0	1	1	1	1
212339_at	erythrocyte membrane protein band 4.1-like 1	0	1	0	0	0
212357_at	KIAA0280	0	1	0	0	0
212358_at	CAP-GLY domain containing linker protein 3	0	1	0	0	0
212361_s_at	ATPase, Ca++ transporting, cardiac muscle, slow twitch 2	1	0	1	1	0
212390_at	phosphodiesterase 4D interacting protein (myomegalin)	0	1	1	1	0
212444_at	NA	0	0	0	0	1
212468_at	sperm associated antigen 9	0	1	1	0	NA
212510_at	glycerol-3-phosphate dehydrogenase 1-like	0	0	1	1	0
212543_at	absent in melanoma 1	0	0	0	0	1
212551_at	CAP, adenylate cyclase-associated protein, 2 (yeast)	0	NA	1	1	0
212554_at	CAP, adenylate cyclase-associated protein, 2 (yeast)	0	NA	1	1	0
212568_s_at	dihydrolipoamide S-acetyltransferase (E2 component of pyruvate dehydrogenase complex)	0	0	1	1	0
212588_at	protein tyrosine phosphatase, receptor type, C	1	0	0	NA	1
212592_at	enamelin	1	0	0	0	1
212624_s_at	chimerin (chimaerin) 1	0	NA	0	0	0
212654_at	tropomyosin 2 (beta)	0	0	1	0	0
212664_at	tubulin, beta 4	0	1	0	0	0
212681_at	erythrocyte membrane protein band 4.1-like 3	1	1	0	0	1
212686_at	protein phosphatase 1H (PP2C domain containing)	0	1	0	0	0
212719_at	PH domain and leucine rich repeat protein phosphatase	0	1	0	0	0
212730_at	desmuslin	0	0	1	1	0
212732_at	maternally expressed 3	0	1	0	0	0
212757_s_at	calcium/calmodulin-dependent protein kinase (CaM kinase) II gamma	0	1	1	0	0
212768_s_at	olfactomedin 4	0	0	0	0	0
212771_at	chromosome 10 open reading frame 38	0	1	0	0	0
212772_s_at	ATP-binding cassette, sub-family A (ABC1), member 2	1	1	0	0	0
212791_at	hypothetical protein FLJ38984	0	NA	0	0	0
212805_at	KIAA0367	0	1	0	0	0
212806_at	KIAA0367	0	1	0	0	0
212843_at	neural cell adhesion molecule 1	1	1	0	0	0
212845_at	sterile alpha motif domain containing 4A	0	0	1	1	0
212865_s_at	collagen, type XIV, alpha 1 (undulin)	1	0	0	NA	NA
212880_at	WD repeat domain 7	0	1	0	0	0
212915_at	PDZ domain containing RING finger 3	0	1	1	1	1
212930_at	ATPase, Ca++ transporting, plasma membrane 1	1	NA	0	0	0
212976_at	leucine rich repeat containing 8 family, member B	0	NA	0	0	0
213006_at	KIAA0146	0	0	0	0	1
213032_at	nuclear factor I/B	0	1	1	1	1
213045_at	microtubule associated serine/threonine kinase 3	0	1	0	0	0
213067_at	myosin, heavy chain 10, non-muscle	0	1	0	0	NA
213094_at	G protein-coupled receptor 126	0	0	0	NA	1
213131_at	olfactomedin 1	0	NA	0	0	0
213147_at	homeobox A10	0	0	1	0	0
213150_at	homeobox A10	0	0	1	0	0
213197_at	astrotactin 1	0	1	0	0	0
213201_s_at	troponin T type 1 (skeletal, slow)	0	0	1	0	0
213217_at	adenylate cyclase 2 (brain)	0	1	1	0	0
213228_at	phosphodiesterase 8B	0	1	0	0	0
213258_at	tissue factor pathway inhibitor (lipoprotein-associated coagulation inhibitor)	1	0	1	1	1
213268_at	calmodulin binding transcription activator 1	0	1	0	0	0
213285_at	transmembrane protein 30B	0	0	0	0	1
213317_at	chloride intracellular channel 5	0	0	1	1	1
213333_at	malate dehydrogenase 2, NAD (mitochondrial)	0	1	1	1	0
213362_at	protein tyrosine phosphatase, receptor type, D	1	1	0	0	0
213371_at	LIM domain binding 3	0	0	1	1	0
213395_at	megalencephalic leukoencephalopathy with subcortical cysts 1	0	1	0	0	0
213397_x_at	ribonuclease, RNase A family, 4	1	0	0	1	1
213411_at	NA	0	1	0	0	0
213424_at	KIAA0895 protein	0	0	0	0	0
213436_at	cannabinoid receptor 1 (brain)	1	NA	0	0	0
213438_at	neurofascin homolog (chicken)	0	1	0	0	0
213456_at	sclerostin domain containing 1	1	0	0	0	1
213479_at	neuronal pentraxin II	0	NA	0	0	0
213484_at	NA	0	1	0	0	0
213486_at	hypothetical protein DKFZp761N09121	0	1	0	0	0
213496_at	plasticity related gene 1	0	1	0	0	0
213506_at	coagulation factor II (thrombin) receptor-like 1	1	0	0	0	0
213547_at	cullin-associated and neddylation-dissociated 2 (putative)	0	0	1	0	0
213548_s_at	CDV3 homolog (mouse)	0	0	1	1	NA
213558_at	piccolo (presynaptic cytomatrix protein)	0	1	0	0	0
213571_s_at	eukaryotic translation initiation factor 4E family member 2	0	0	1	NA	1
213587_s_at	ATPase, H+ transporting V0 subunit e2	0	1	0	0	0
213623_at	kinesin family member 3A	0	1	0	0	0
213630_at	KIAA0363 protein	0	1	0	0	0
213638_at	phosphatase and actin regulator 1	0	NA	0	0	0
213657_s_at	zinc finger protein 710	0	1	1	NA	0
213658_at	zinc finger protein 710	0	1	1	NA	0
213664_at	solute carrier family 1 (neuronal/epithelial high affinity glutamate transporter, system Xag), member 1	1	1	0	0	1
213676_at	chromosome 6 open reading frame 137	0	1	0	0	0
213684_s_at	PDZ and LIM domain 5	0	0	1	1	0
213693_s_at	mucin 1, cell surface associated	1	0	0	0	1
213698_at	zinc finger, MYM-type 6	0	0	0	NA	1
213706_at	glycerol-3-phosphate dehydrogenase 1 (soluble)	0	0	1	0	0
213712_at	elongation of very long chain fatty acids (FEN1/Elo2, SUR4/Elo3, yeast)-like 2	0	1	0	0	0
213714_at	calcium channel, voltage-dependent, beta 2 subunit	1	1	0	1	0
213717_at	LIM domain binding 3	0	0	1	NA	0
213721_at	SRY (sex determining region Y)-box 2	0	1	0	0	0
213745_at	attractin-like 1	0	NA	0	0	0
213764_s_at	microfibrillar associated protein 5	1	0	1	NA	0
213765_at	microfibrillar associated protein 5	1	0	1	1	0
213782_s_at	myozenin 2	0	0	1	1	0
213808_at	NA	0	1	0	1	0
213825_at	oligodendrocyte lineage transcription factor 2	0	1	0	0	0
213841_at	NA	0	1	0	0	0
213849_s_at	protein phosphatase 2 (formerly 2A), regulatory subunit B, beta isoform	0	1	0	0	0
213869_x_at	Thy-1 cell surface antigen	1	1	0	0	0
213880_at	leucine-rich repeat-containing G protein-coupled receptor 5	1	NA	1	0	0
213904_at	NA	0	1	0	0	0
213913_s_at	KIAA0984 protein	0	NA	0	0	0
213921_at	somatostatin	1	1	0	0	0
213927_at	mitogen-activated protein kinase kinase kinase 9	0	1	0	0	0
213929_at	NA	0	0	0	0	1
213938_at	ELKS/RAB6-interacting/CAST family member 2	0	1	0	0	0
213939_s_at	RUN and FYVE domain containing 3	0	1	0	0	0
213954_at	KIAA0888 protein	0	1	0	0	0
213960_at	NA	0	1	0	0	0
213974_at	ADAMTS-like 3	1	0	0	NA	NA
213975_s_at	leukocyte immunoglobulin-like receptor, subfamily B (with TM and ITIM domains), member 1	1	0	0	0	1
213994_s_at	spondin 1, extracellular matrix protein	1	1	0	NA	1
214023_x_at	tubulin, beta 2B	0	1	0	0	0
214027_x_at	desmin	0	0	1	1	0
214043_at	protein tyrosine phosphatase, receptor type, D	1	1	0	0	0
214044_at	ryanodine receptor 2 (cardiac)	1	1	0	1	0
214046_at	NA	0	1	0	0	0
214063_s_at	transferrin	1	1	0	0	0
214064_at	transferrin	1	1	0	0	0
214071_at	metallophosphoesterase 1	0	1	1	0	0
214079_at	dehydrogenase/reductase (SDR family) member 2	0	0	0	0	0
214098_at	KIAA1107	0	1	0	0	0
214111_at	opioid binding protein/cell adhesion molecule-like	1	1	0	0	0
214120_at	ret finger protein-like 1 antisense	0	1	0	0	0
214121_x_at	PDZ and LIM domain 7 (enigma)	0	0	1	0	0
214156_at	myosin VIIA and Rab interacting protein	0	NA	0	0	0
214157_at	GNAS complex locus	1	1	0	0	0
214179_s_at	nuclear factor (erythroid-derived 2)-like 1	0	0	1	0	0
214217_at	glutamate receptor, metabotropic 5	1	NA	0	0	0
214218_s_at	X (inactive)-specific transcript	0	NA	NA	0	NA
214230_at	cell division cycle 42 (GTP binding protein, 25kDa)	1	1	0	0	0
214260_at	COP9 constitutive photomorphogenic homolog subunit 8 (Arabidopsis)	0	0	NA	0	0
214279_s_at	NDRG family member 2	0	1	1	1	0
214285_at	fatty acid binding protein 3, muscle and heart (mammary-derived growth inhibitor)	0	NA	1	1	0
214370_at	S100 calcium binding protein A8	1	0	0	0	NA
214376_at	NA	0	1	0	0	0
214408_s_at	ret finger protein-like 3 antisense	0	NA	0	0	0
214432_at	ATPase, Na+/K+ transporting, alpha 3 polypeptide	1	1	0	1	0
214434_at	heat shock 70kDa protein 12A	0	1	0	0	0
214449_s_at	ras homolog gene family, member Q	1	0	NA	NA	0
214467_at	G protein-coupled receptor 65	1	0	0	0	1
214468_at	myosin, heavy chain 6, cardiac muscle, alpha (cardiomyopathy, hypertrophic 1)	0	0	1	1	0
214475_x_at	calpain 3, (p94)	0	0	1	0	0
214492_at	sarcoglycan, delta (35kDa dystrophin-associated glycoprotein)	1	0	1	1	NA
214505_s_at	four and a half LIM domains 1	0	0	1	0	0
214577_at	microtubule-associated protein 1B	0	1	0	0	0
214586_at	G protein-coupled receptor 37 (endothelin receptor type B-like)	1	1	0	0	0
214589_at	fibroblast growth factor 12	1	1	0	1	0
214590_s_at	ubiquitin-conjugating enzyme E2D 1 (UBC4/5 homolog, yeast)	0	0	1	NA	0
214598_at	claudin 8	1	0	0	0	0
214617_at	perforin 1 (pore forming protein)	0	0	0	0	1
214650_x_at	myelin oligodendrocyte glycoprotein	1	1	0	0	0
214651_s_at	homeobox A9	0	0	1	0	0
214669_x_at	major histocompatibility complex, class I, C	1	0	0	0	1
214677_x_at	immunoglobulin lambda joining 3	0	0	0	0	1
214717_at	hypothetical protein DKFZp434H1419	0	1	1	0	0
214762_at	ATPase, H+ transporting, lysosomal 13kDa, V1 subunit G2	0	1	0	0	0
214768_x_at	major histocompatibility complex, class I, C	1	0	0	0	1
214769_at	NA	1	1	1	1	0
214777_at	immunoglobulin kappa constant	1	0	0	0	NA
214788_x_at	dendrin	0	NA	NA	0	0
214797_s_at	PCTAIRE protein kinase 3	0	1	0	1	0
214834_at	small nuclear ribonucleoprotein polypeptide N	0	1	NA	0	0
214836_x_at	major histocompatibility complex, class I, C	1	0	0	0	1
214846_s_at	alpha-kinase 3	0	0	1	1	0
214874_at	plakophilin 4	0	1	0	0	0
214933_at	calcium channel, voltage-dependent, P/Q type, alpha 1A subunit	1	1	0	0	0
214945_at	NA	0	1	0	0	0
214952_at	neural cell adhesion molecule 1	1	1	0	1	0
214961_at	KIAA0774	0	NA	0	1	0
215014_at	NA	0	1	0	0	0
215021_s_at	neurexin 3	1	1	0	0	0
215046_at	hypothetical protein FLJ23861	0	0	NA	0	NA
215049_x_at	CD163 molecule	1	0	0	NA	1
215076_s_at	collagen, type III, alpha 1 (Ehlers-Danlos syndrome type IV, autosomal dominant)	1	0	1	1	1
215116_s_at	dynamin 1	0	1	0	0	0
215118_s_at	immunoglobulin heavy constant alpha 1	0	0	0	0	0
215121_x_at	immunoglobulin lambda locus	0	0	0	0	1
215125_s_at	UDP glucuronosyltransferase 1 family, polypeptide A1	1	0	0	0	0
215143_at	hypothetical protein FLJ36166	0	1	0	NA	0
215176_x_at	major histocompatibility complex, class I, C	1	0	0	0	1
215214_at	immunoglobulin lambda locus	0	0	0	0	NA
215241_at	transmembrane protein 16C	0	NA	0	0	0
215290_at	hypothetical LOC645323	0	1	0	0	0
215303_at	NA	0	1	0	0	0
215307_at	zinc finger protein 529	0	1	0	0	0
215311_at	NA	0	1	0	0	0
215321_at	Rap2-binding protein 9	0	1	0	0	0
215342_s_at	RAB GTPase activating protein 1-like	0	1	0	0	0
215363_x_at	folate hydrolase (prostate-specific membrane antigen) 1	1	1	0	0	0
215368_at	nebulin	0	0	NA	0	0
215379_x_at	immunoglobulin lambda locus	0	0	0	0	1
215392_at	ubiquitin specific peptidase 3	0	0	0	0	0
215495_s_at	sterile alpha motif domain containing 4A	0	0	1	1	0
215767_at	zinc finger protein 804A	0	1	0	0	0
215780_s_at	SET translocation (myeloid leukemia-associated)	0	1	1	1	NA
215785_s_at	cytoplasmic FMR1 interacting protein 2	0	1	0	0	0
215795_at	myosin, heavy chain 7B, cardiac muscle, beta	0	0	NA	1	0
215814_at	dystonin	1	0	NA	0	0
215945_s_at	tripartite motif-containing 2	0	1	0	0	0
215946_x_at	similar to omega protein	0	0	0	0	1
216120_s_at	ATPase, Ca++ transporting, plasma membrane 2	1	1	1	0	0
216178_x_at	integrin, beta 1 (fibronectin receptor, beta polypeptide, antigen CD29 includes MDF2, MSK12)	0	0	1	1	0
216187_x_at	kinesin 2	0	1	0	0	0
216265_x_at	myosin, heavy chain 7, cardiac muscle, beta	0	0	1	1	0
216306_x_at	polypyrimidine tract binding protein 1	0	0	0	0	1
216401_x_at	similar to Ig kappa chain V-I region Walker precursor	0	0	0	0	NA
216442_x_at	fibronectin 1	1	0	0	0	1
216456_at	protocadherin 9	0	1	0	0	0
216491_x_at	immunoglobulin heavy constant mu	1	0	0	0	NA
216510_x_at	immunoglobulin heavy constant mu	1	0	0	0	NA
216550_x_at	ankyrin repeat domain 12	0	1	1	0	1
216576_x_at	major histocompatibility complex, class I, C	1	0	0	0	NA
216617_s_at	myelin associated glycoprotein	0	1	0	0	0
216623_x_at	trinucleotide repeat containing 9	0	NA	0	0	0
216709_at	hypothetical gene supported by BC013370; BC034583	0	0	NA	0	0
216737_at	NA	0	0	1	0	0
216834_at	regulator of G-protein signalling 1	1	NA	0	NA	1
216887_s_at	LIM domain binding 3	0	0	1	1	0
216933_x_at	adenomatosis polyposis coli	1	NA	0	0	0
217022_s_at	immunoglobulin heavy constant alpha 1	0	0	0	NA	1
217148_x_at	immunoglobulin lambda locus	0	0	0	0	0
217215_s_at	NA	0	0	NA	NA	1
217227_x_at	interleukin 8	1	0	0	0	0
217289_s_at	solute carrier family 37 (glycerol-6-phosphate transporter), member 4	0	0	1	0	0
217388_s_at	kynureninase (L-kynurenine hydrolase)	0	0	0	0	NA
217452_s_at	UDP-Gal:betaGlcNAc beta 1,3-galactosyltransferase, polypeptide 2	0	NA	0	1	0
217515_s_at	calcium channel, voltage-dependent, L type, alpha 1S subunit	0	0	1	0	0
217523_at	CD44 molecule (Indian blood group)	1	0	0	0	NA
217613_at	transmembrane protein 144	0	1	0	0	0
217623_at	NA	0	0	1	1	0
217628_at	chloride intracellular channel 5	0	0	1	1	NA
217678_at	solute carrier family 7, (cationic amino acid transporter, y+ system) member 11	0	1	0	0	0
217739_s_at	pre-B-cell colony enhancing factor 1	0	0	1	1	1
217744_s_at	PERP, TP53 apoptosis effector	0	0	0	1	1
217763_s_at	RAB31, member RAS oncogene family	0	1	0	0	1
217781_s_at	zinc finger protein 106 homolog (mouse)	0	0	1	1	0
217809_at	basic leucine zipper and W2 domains 2	0	0	1	NA	0
217901_at	desmoglein 2	0	0	0	1	1
217956_s_at	enolase-phosphatase 1	0	1	0	0	0
217966_s_at	family with sequence similarity 129, member A	0	0	1	1	NA
217967_s_at	family with sequence similarity 129, member A	0	0	1	1	1
217972_at	coiled-coil-helix-coiled-coil-helix domain containing 3	0	0	1	NA	0
218002_s_at	chemokine (C-X-C motif) ligand 14	1	1	1	0	0
218035_s_at	RNA-binding protein	0	0	0	0	1
218087_s_at	sorbin and SH3 domain containing 1	0	1	1	1	0
218155_x_at	TSR1, 20S rRNA accumulation, homolog (S. cerevisiae)	0	1	0	0	0
218168_s_at	chaperone, ABC1 activity of bc1 complex homolog (S. pombe)	0	0	1	0	0
218180_s_at	EPS8-like 2	0	0	0	0	1
218182_s_at	claudin 1	1	0	0	0	0
218186_at	RAB25, member RAS oncogene family	0	0	0	0	1
218224_at	paraneoplastic antigen MA1	0	1	0	0	0
218332_at	brain expressed, X-linked 1	0	1	0	0	0
218380_at	NA	0	1	0	0	0
218394_at	rogdi homolog (Drosophila)	0	1	NA	1	0
218418_s_at	ankyrin repeat domain 25	0	0	0	1	1
218469_at	gremlin 1, cysteine knot superfamily, homolog (Xenopus laevis)	1	NA	0	0	0
218477_at	transmembrane protein 14A	0	1	0	1	1
218486_at	Kruppel-like factor 11	0	0	0	1	1
218541_s_at	chromosome 8 open reading frame 4	0	0	1	1	1
218574_s_at	LIM and cysteine-rich domains 1	0	0	1	0	0
218585_s_at	denticleless homolog (Drosophila)	0	0	0	0	NA
218618_s_at	fibronectin type III domain containing 3B	0	0	1	1	1
218675_at	solute carrier family 22 (organic cation transporter), member 17	0	1	0	0	0
218730_s_at	osteoglycin	1	0	0	1	NA
218736_s_at	palmdelphin	0	0	1	1	NA
218824_at	hypothetical protein FLJ10781	0	1	0	NA	0
218849_s_at	protein phosphatase 1, regulatory (inhibitor) subunit 13 like	0	0	0	1	0
218857_s_at	asparaginase like 1	0	1	0	0	0
218858_at	DEP domain containing 6	0	0	1	0	0
218883_s_at	MLF1 interacting protein	0	0	0	0	0
218885_s_at	UDP-N-acetyl-alpha-D-galactosamine:polypeptide N-acetylgalactosaminyltransferase 12 (GalNAc-T12)	0	0	0	0	1
218899_s_at	brain and acute leukemia, cytoplasmic	0	1	0	0	0
218934_s_at	heat shock 27kDa protein family, member 7 (cardiovascular)	0	0	1	1	0
218945_at	chromosome 16 open reading frame 68	0	0	1	0	0
218952_at	proprotein convertase subtilisin/kexin type 1 inhibitor	1	1	0	0	0
218959_at	homeobox C10	0	0	1	0	0
218967_s_at	phosphotriesterase related	0	0	1	1	NA
218970_s_at	cutC copper transporter homolog (E. coli)	0	0	1	0	0
219014_at	placenta-specific 8	0	0	0	0	1
219087_at	asporin	1	0	1	1	1
219106_s_at	kelch repeat and BTB (POZ) domain containing 10	0	0	1	1	0
219107_at	brevican	1	1	0	0	0
219116_s_at	DCN1, defective in cullin neddylation 1, domain containing 2 (S. cerevisiae)	0	0	1	1	0
219140_s_at	retinol binding protein 4, plasma	1	1	0	NA	1
219185_at	sirtuin (silent mating type information regulation 2 homolog) 5 (S. cerevisiae)	0	0	1	1	0
219188_s_at	LRP16 protein	0	0	1	0	0
219195_at	peroxisome proliferator-activated receptor gamma, coactivator 1 alpha	0	0	1	1	0
219196_at	secretogranin III	0	1	0	0	0
219236_at	progestin and adipoQ receptor family member VI	0	1	0	0	0
219264_s_at	protein phosphatase 2 (formerly 2A), regulatory subunit B'', beta	0	0	1	1	0
219274_at	tetraspanin 12	0	0	0	1	1
219277_s_at	oxoglutarate dehydrogenase-like	0	1	0	0	0
219279_at	dedicator of cytokinesis 10	0	NA	0	0	0
219288_at	chromosome 3 open reading frame 14	0	1	0	0	0
219295_s_at	procollagen C-endopeptidase enhancer 2	0	0	0	1	NA
219300_s_at	contactin associated protein-like 2	0	1	0	0	0
219301_s_at	contactin associated protein-like 2	0	1	0	0	0
219305_x_at	F-box protein 2	0	1	0	0	0
219308_s_at	adenylate kinase 5	0	1	0	0	0
219310_at	chromosome 20 open reading frame 39	0	1	0	1	0
219316_s_at	chromosome 14 open reading frame 58	0	0	0	0	1
219368_at	nucleosome assembly protein 1-like 2	0	1	0	0	0
219383_at	hypothetical protein FLJ14213	0	0	0	0	0
219387_at	NA	1	1	0	0	0
219415_at	tweety homolog 1 (Drosophila)	0	1	0	0	0
219429_at	fatty acid 2-hydroxylase	0	1	0	0	0
219436_s_at	endomucin	1	0	1	1	1
219489_s_at	rhomboid, veinlet-like 2 (Drosophila)	0	0	1	0	1
219507_at	arginine/serine-rich coiled-coil 1	0	1	0	0	0
219521_at	beta-1,3-glucuronyltransferase 1 (glucuronosyltransferase P)	0	1	0	0	0
219525_at	hypothetical protein FLJ10847	0	0	1	0	1
219532_at	elongation of very long chain fatty acids (FEN1/Elo2, SUR4/Elo3, yeast)-like 4	0	1	0	0	0
219549_s_at	reticulon 3	1	1	0	0	0
219557_s_at	nuclear receptor interacting protein 3	0	1	0	0	0
219564_at	potassium inwardly-rectifying channel, subfamily J, member 16	0	NA	0	0	0
219580_s_at	transmembrane channel-like 5	0	0	0	0	1
219597_s_at	dual oxidase 1	1	0	0	0	1
219607_s_at	membrane-spanning 4-domains, subfamily A, member 4	0	0	0	1	1
219619_at	DIRAS family, GTP-binding RAS-like 2	0	1	0	0	0
219643_at	low density lipoprotein-related protein 1B (deleted in tumors)	0	1	1	0	0
219645_at	calsequestrin 1 (fast-twitch, skeletal muscle)	0	0	1	0	0
219647_at	popeye domain containing 2	0	0	1	1	0
219648_at	melanoregulin	0	0	0	0	1
219654_at	protein tyrosine phosphatase-like (proline instead of catalytic arginine), member A	0	0	1	1	NA
219659_at	ATPase, aminophospholipid transporter-like, Class I, type 8A, member 2	0	1	0	0	0
219683_at	frizzled homolog 3 (Drosophila)	1	NA	0	0	0
219685_at	transmembrane protein 35	0	1	0	0	0
219728_at	myotilin	0	0	1	1	0
219734_at	SID1 transmembrane family, member 1	0	NA	0	0	0
219736_at	tripartite motif-containing 36	0	1	0	0	0
219737_s_at	protocadherin 9	0	1	0	0	0
219738_s_at	protocadherin 9	0	1	0	0	0
219750_at	transmembrane protein 144	0	1	0	0	0
219759_at	leukocyte-derived arginine aminopeptidase	0	0	0	0	NA
219772_s_at	small muscle protein, X-linked	0	0	1	1	0
219778_at	zinc finger protein, multitype 2	0	NA	1	1	0
219795_at	solute carrier family 6 (amino acid transporter), member 14	1	0	0	0	1
219804_at	synaptopodin 2-like	0	0	1	1	0
219827_at	uncoupling protein 3 (mitochondrial, proton carrier)	0	0	1	0	0
219829_at	integrin beta 1 binding protein (melusin) 2	0	0	1	1	0
219850_s_at	ets homologous factor	0	0	0	0	0
219866_at	chloride intracellular channel 5	0	0	1	1	NA
219869_s_at	solute carrier family 39 (zinc transporter), member 8	0	0	0	0	1
219872_at	chromosome 4 open reading frame 18	0	0	0	NA	0
219882_at	tubulin tyrosine ligase-like family, member 7	0	1	0	0	0
219895_at	family with sequence similarity 70, member A	0	0	0	0	0
219896_at	dopamine receptor D1 interacting protein	1	1	0	0	0
219915_s_at	solute carrier family 16, member 10 (aromatic amino acid transporter)	0	0	1	0	0
219918_s_at	asp (abnormal spindle) homolog, microcephaly associated (Drosophila)	0	0	0	0	0
219926_at	popeye domain containing 3	0	0	1	0	0
219932_at	solute carrier family 27 (fatty acid transporter), member 6	0	0	0	1	0
219938_s_at	proline-serine-threonine phosphatase interacting protein 2	0	0	NA	0	0
219945_at	DEAD (Asp-Glu-Ala-Asp) box polypeptide 25	0	1	0	0	0
219949_at	leucine rich repeat containing 2	0	0	1	NA	0
219962_at	angiotensin I converting enzyme (peptidyl-dipeptidase A) 2	1	0	0	0	0
219963_at	dual specificity phosphatase 13	0	0	1	0	0
219970_at	GIPC PDZ domain containing family, member 2	0	0	0	0	0
219983_at	HRAS-like suppressor	0	0	1	0	0
219984_s_at	HRAS-like suppressor	0	0	1	0	0
219990_at	E2F transcription factor 8	0	0	1	0	0
219995_s_at	zinc finger protein 750	0	0	0	0	NA
220014_at	proline rich 16	0	0	1	NA	0
220037_s_at	extracellular link domain containing 1	1	0	0	1	NA
220088_at	complement component 5a receptor 1	1	0	0	0	1
220109_at	NA	1	1	0	0	0
220116_at	potassium intermediate/small conductance calcium-activated channel, subfamily N, member 2	0	1	1	1	0
220131_at	FXYD domain containing ion transport regulator 7	0	NA	0	0	0
220145_at	microtubule-associated protein 9	0	1	0	0	0
220164_s_at	F-box protein 40	0	0	1	1	0
220238_s_at	kelch-like 7 (Drosophila)	0	0	0	1	0
220301_at	coiled-coil domain containing 102B	0	0	0	0	1
220330_s_at	SAM domain, SH3 domain and nuclear localization signals 1	0	0	0	0	1
220523_at	NA	0	0	NA	NA	0
220539_at	chromosome 10 open reading frame 92	0	0	1	0	0
220551_at	solute carrier family 17 (sodium-dependent inorganic phosphate cotransporter), member 6	0	NA	0	0	0
220556_at	ATPase, (Na+)/K+ transporting, beta 4 polypeptide	1	0	1	0	0
220559_at	engrailed homeobox 1	0	0	NA	0	0
220663_at	interleukin 1 receptor accessory protein-like 1	0	1	0	0	0
220724_at	hypothetical protein FLJ21511	0	0	0	0	0
220786_s_at	solute carrier family 38, member 4	0	0	NA	0	0
220889_s_at	carbonic anhydrase X	0	NA	0	0	0
220940_at	KIAA1641	0	1	0	0	NA
220952_s_at	pleckstrin homology domain containing, family A member 5	0	1	0	1	1
220979_s_at	ST6 (alpha-N-acetyl-neuraminyl-2,3-beta-galactosyl-1,3)-N-acetylgalactosaminide alpha-2,6-sialyltransferase 5	0	NA	0	0	NA
221004_s_at	integral membrane protein 2C	0	1	0	0	0
221008_s_at	alanine-glyoxylate aminotransferase 2-like 1	0	1	0	0	0
221037_s_at	solute carrier family 25 (mitochondrial carrier; adenine nucleotide translocator), member 31	0	0	0	0	0
221042_s_at	calmin (calponin-like, transmembrane)	0	0	0	0	NA
221051_s_at	integrin beta 1 binding protein 3	0	0	1	1	0
221053_s_at	tudor and KH domain containing	0	0	NA	NA	1
221104_s_at	nipsnap homolog 3B (C. elegans)	0	0	1	1	0
221192_x_at	major facilitator superfamily domain containing 11	0	1	0	0	0
221211_s_at	chromosome 21 open reading frame 7	0	0	1	0	0
221217_s_at	ataxin 2-binding protein 1	0	1	1	1	0
221232_s_at	ankyrin repeat domain 2 (stretch responsive muscle)	0	0	1	NA	0
221236_s_at	stathmin-like 4	0	1	0	0	0
221261_x_at	melanoma antigen family D, 4	0	1	0	0	0
221425_s_at	iron-sulfur cluster assembly 1 homolog (S. cerevisiae)	0	0	1	0	0
221577_x_at	growth differentiation factor 15	1	0	0	0	0
221599_at	chromosome 11 open reading frame 67	0	0	1	0	0
221600_s_at	chromosome 11 open reading frame 67	0	0	1	0	0
221618_s_at	TAF9B RNA polymerase II, TATA box binding protein (TBP)-associated factor, 31kDa	0	0	NA	NA	0
221648_s_at	chromosome 1 open reading frame 121	0	0	1	0	0
221651_x_at	major histocompatibility complex, class I, C	1	0	0	0	1
221659_s_at	myosin light chain 2, precursor lymphocyte-specific	0	0	1	NA	0
221671_x_at	major histocompatibility complex, class I, C	1	0	0	0	1
221713_s_at	MAP6 domain containing 1	0	1	1	0	0
221728_x_at	X (inactive)-specific transcript	0	NA	NA	0	NA
221755_at	EH domain binding protein 1-like 1	0	0	1	0	0
221766_s_at	family with sequence similarity 46, member A	0	0	0	1	1
221792_at	RAB6A, member RAS oncogene family	0	1	0	0	0
221795_at	neurotrophic tyrosine kinase, receptor, type 2	1	1	0	NA	0
221796_at	neurotrophic tyrosine kinase, receptor, type 2	1	1	0	NA	0
221801_x_at	neurofilament, light polypeptide 68kDa	0	1	0	0	0
221802_s_at	KIAA1598	0	1	0	0	1
221805_at	neurofilament, light polypeptide 68kDa	0	1	0	0	0
221827_at	RanBP-type and C3HC4-type zinc finger containing 1	0	0	0	0	1
221872_at	retinoic acid receptor responder (tazarotene induced) 1	0	0	0	1	1
221884_at	ecotropic viral integration site 1	0	0	0	0	1
221909_at	transmembrane protein 118	0	1	0	0	0
221911_at	ets variant gene 1	0	1	0	1	1
221916_at	neurofilament, light polypeptide 68kDa	0	1	0	0	0
221933_at	neuroligin 4, X-linked	0	1	0	0	0
221950_at	empty spiracles homeobox 2	0	1	0	0	0
221958_s_at	G protein-coupled receptor 177	0	1	0	1	1
221987_s_at	TSR1, 20S rRNA accumulation, homolog (S. cerevisiae)	0	0	NA	0	0
221994_at	PDZ and LIM domain 5	0	0	1	1	0
222005_s_at	guanine nucleotide binding protein (G protein), gamma 3	0	1	0	0	0
222020_s_at	neurotrimin	1	1	0	0	NA
222043_at	clusterin	1	1	0	NA	1
222071_s_at	solute carrier organic anion transporter family, member 4C1	0	0	0	0	1
222073_at	collagen, type IV, alpha 3 (Goodpasture antigen)	1	0	1	NA	NA
222287_at	triadin	0	0	1	1	0
222364_at	NA	0	1	0	0	0
266_s_at	CD24 molecule	1	0	0	0	1
32541_at	protein phosphatase 3 (formerly 2B), catalytic subunit, gamma isoform	0	0	1	0	0
33322_i_at	stratifin	1	0	0	0	0
33323_r_at	stratifin	1	0	0	0	0
33494_at	electron-transferring-flavoprotein dehydrogenase	0	0	1	1	0
33767_at	neurofilament, heavy polypeptide 200kDa	0	1	0	0	0
34210_at	CD52 molecule	1	0	0	0	1
34408_at	reticulon 2	0	0	1	0	0
36499_at	cadherin, EGF LAG seven-pass G-type receptor 2 (flamingo homolog, Drosophila)	0	1	0	0	0
36612_at	KIAA0280	0	1	0	0	0
36711_at	v-maf musculoaponeurotic fibrosarcoma oncogene homolog F (avian)	0	0	0	NA	1
37117_at	Rho GTPase activating protein 8	0	0	0	0	1
37512_at	hydroxysteroid (17-beta) dehydrogenase 6 homolog (mouse)	0	0	0	0	1
37566_at	KIAA1045	0	1	0	0	0
37590_g_at	zinc finger protein 710	0	1	1	1	0
39248_at	aquaporin 3 (Gill blood group)	1	0	0	0	1
39966_at	chondroitin sulfate proteoglycan 5 (neuroglycan C)	1	1	0	0	0
40284_at	forkhead box A2	0	0	0	0	1
41037_at	TEA domain family member 4	0	0	1	0	0
41577_at	protein phosphatase 1, regulatory (inhibitor) subunit 16B	1	1	0	0	0
44040_at	F-box protein 41	0	NA	0	0	0
44790_s_at	chromosome 13 open reading frame 18	0	0	0	0	0
58916_at	potassium channel tetramerisation domain containing 14	0	0	0	0	1
635_s_at	protein phosphatase 2, regulatory subunit B', beta isoform	0	1	0	0	0
91703_at	EH domain binding protein 1-like 1	0	0	1	0	0
AFFX-DapX-3_at	NA	0	0	NA	0	0
AFFX-DapX-5_at	NA	0	0	NA	0	0
AFFX-DapX-M_at	NA	0	0	NA	0	0
AFFX-HSAC07/X00351_3_at	actin, beta	0	1	0	0	1
AFFX-HUMRGE/M10098_5_at	NA	0	1	1	0	0
AFFX-HUMRGE/M10098_M_at	NA	0	1	1	0	NA
AFFX-LysX-3_at	NA	0	0	NA	0	0
AFFX-LysX-5_at	NA	0	0	NA	0	0
AFFX-M27830_5_at	NA	0	1	1	0	NA
AFFX-PheX-5_at	NA	0	0	NA	0	0
AFFX-PheX-M_at	NA	0	0	NA	0	0
AFFX-ThrX-3_at	NA	0	0	NA	0	0
AFFX-r2-Bs-dap-3_at	NA	0	0	NA	0	0
AFFX-r2-Bs-dap-5_at	NA	0	0	NA	0	0
AFFX-r2-Bs-dap-M_at	NA	0	0	NA	0	0
AFFX-r2-Bs-lys-3_at	NA	0	0	NA	0	0
AFFX-r2-Bs-lys-5_at	NA	0	0	NA	0	0
AFFX-r2-Bs-lys-M_at	NA	0	0	NA	0	0
AFFX-r2-Bs-phe-3_at	NA	0	0	NA	0	0
AFFX-r2-Bs-phe-5_at	NA	0	0	NA	0	0
AFFX-r2-Bs-phe-M_at	NA	0	0	NA	0	0
