# Supplementary material for: Expression profiles of switch-like genes accurately classify tissue and infectious disease phenotypes in model-based classification
Source: BMC Bioinformatics. 2008 Nov 17;9:486. doi: 10.1186/1471-2105-9-486 (PMC2620272; doi:10.1186/1471-2105-9-486)
Supplement: Additional file 2 — Annotation information for microarrays. For each gene expression array analyzed, the GEO series and sample accession numbers are listed along with phenotype and chip type. [file 1471-2105-9-486-S2.xls]

## Sheet: Sheet1
GEO Series	GEO Samples	Phenotype	Chip Type
GSE3526	GSM80561	adipose	plus2
GSE3526	GSM80562	adipose	plus2
GSE3526	GSM80563	adipose	plus2
GSE3526	GSM80564	adipose	plus2
GSE3526	GSM80566	brain	plus2
GSE3526	GSM80567	brain	plus2
GSE3526	GSM80569	brain	plus2
GSE3526	GSM80575	brain	plus2
GSE3526	GSM80580	adipose	plus2
GSE3526	GSM80581	brain	plus2
GSE3526	GSM80583	adipose	plus2
GSE3526	GSM80584	adipose	plus2
GSE3526	GSM80585	brain	plus2
GSE3526	GSM80586	brain	plus2
GSE3526	GSM80587	brain	plus2
GSE3526	GSM80588	adipose	plus2
GSE3526	GSM80589	adipose	plus2
GSE3526	GSM80590	adipose	plus2
GSE3526	GSM80592	brain	plus2
GSE3526	GSM80593	brain	plus2
GSE3526	GSM80596	brain	plus2
GSE3526	GSM80601	brain	plus2
GSE3526	GSM80605	adrenal	plus2
GSE3526	GSM80606	adrenal	plus2
GSE3526	GSM80607	adrenal	plus2
GSE3526	GSM80608	adrenal	plus2
GSE3526	GSM80618	brain	plus2
GSE3526	GSM80627	brain	plus2
GSE3526	GSM80638	brain	plus2
GSE3526	GSM80639	brain	plus2
GSE3526	GSM80640	brain	plus2
GSE3526	GSM80641	brain	plus2
GSE3526	GSM80644	brain	plus2
GSE3526	GSM80652	brain	plus2
GSE3526	GSM80653	brain	plus2
GSE3526	GSM80655	heart	plus2
GSE3526	GSM80658	heart	plus2
GSE3526	GSM80660	brain	plus2
GSE3526	GSM80661	brain	plus2
GSE3526	GSM80662	brain	plus2
GSE3526	GSM80664	brain	plus2
GSE3526	GSM80665	brain	plus2
GSE3526	GSM80677	brain	plus2
GSE3526	GSM80680	brain	plus2
GSE3526	GSM80683	brain	plus2
GSE3526	GSM80689	kidney	plus2
GSE3526	GSM80693	brain	plus2
GSE3526	GSM80698	heart	plus2
GSE3526	GSM80699	brain	plus2
GSE3526	GSM80702	brain	plus2
GSE3526	GSM80703	brain	plus2
GSE3526	GSM80704	brain	plus2
GSE3526	GSM80705	brain	plus2
GSE3526	GSM80707	lung	plus2
GSE3526	GSM80708	brain	plus2
GSE3526	GSM80710	lung	plus2
GSE3526	GSM80712	lung	plus2
GSE3526	GSM80713	brain	plus2
GSE3526	GSM80716	mammary	plus2
GSE3526	GSM80725	mammary	plus2
GSE3526	GSM80726	mammary	plus2
GSE3526	GSM80728	liver	plus2
GSE3526	GSM80730	liver	plus2
GSE3526	GSM80739	liver	plus2
GSE3526	GSM80740	epidermal	plus2
GSE3526	GSM80741	epidermal	plus2
GSE3526	GSM80742	epidermal	plus2
GSE3526	GSM80743	epidermal	plus2
GSE3526	GSM80745	brain	plus2
GSE3526	GSM80746	brain	plus2
GSE3526	GSM80747	brain	plus2
GSE3526	GSM80753	brain	plus2
GSE3526	GSM80755	brain	plus2
GSE3526	GSM80757	ovary	plus2
GSE3526	GSM80758	ovary	plus2
GSE3526	GSM80759	ovary	plus2
GSE3526	GSM80760	brain	plus2
GSE3526	GSM80768	brain	plus2
GSE3526	GSM80772	brain	plus2
GSE3526	GSM80780	ovary	plus2
GSE3526	GSM80781	stomach	plus2
GSE3526	GSM80782	stomach	plus2
GSE3526	GSM80783	stomach	plus2
GSE3526	GSM80791	muscle	plus2
GSE3526	GSM80802	brain	plus2
GSE3526	GSM80804	brain	plus2
GSE3526	GSM80807	spleen	plus2
GSE3526	GSM80808	spleen	plus2
GSE3526	GSM80809	stomach	plus2
GSE3526	GSM80811	stomach	plus2
GSE3526	GSM80812	stomach	plus2
GSE3526	GSM80814	stomach	plus2
GSE3526	GSM80816	stomach	plus2
GSE3526	GSM80825	spleen	plus2
GSE3526	GSM80826	spleen	plus2
GSE3526	GSM80833	brain	plus2
GSE3526	GSM80835	brain	plus2
GSE3526	GSM80846	brain	plus2
GSE3526	GSM80850	brain	plus2
GSE3526	GSM80851	brain	plus2
GSE3526	GSM80853	testis	plus2
GSE3526	GSM80858	brain	plus2
GSE3526	GSM80861	brain	plus2
GSE3526	GSM80862	brain	plus2
GSE3526	GSM80868	testis	plus2
GSE3526	GSM80869	testis	plus2
GSE3526	GSM80880	brain	plus2
GSE2328	GSM42734	muscle	plus2
GSE2328	GSM42736	muscle	plus2
GSE2328	GSM42739	muscle	plus2
E_AFMX-11	E-AFMX-11-raw-cel-448273387	brain	plus2
E_AFMX-11	E-AFMX-11-raw-cel-448273543	brain	plus2
E_AFMX-11	E-AFMX-11-raw-cel-448273700	brain	plus2
E_AFMX-11	E-AFMX-11-raw-cel-448273779	heart	plus2
E_AFMX-11	E-AFMX-11-raw-cel-448273857	heart	plus2
E_AFMX-11	E-AFMX-11-raw-cel-448273984	heart	plus2
E_AFMX-11	E-AFMX-11-raw-cel-448274065	heart	plus2
E_AFMX-11	E-AFMX-11-raw-cel-448274304	kidney	plus2
E_AFMX-11	E-AFMX-11-raw-cel-448274587	kidney	plus2
E_AFMX-11	E-AFMX-11-raw-cel-448275065	liver	plus2
E_AFMX-11	E-AFMX-11-raw-cel-448275146	testis	plus2
E_AFMX-11	E-AFMX-11-raw-cel-448275205	testis	plus2
E_AFMX-11	E-AFMX-11-raw-cel-448275279	testis	plus2
E_AFMX-11	E-AFMX-11-raw-cel-448275359	testis	plus2
E_AFMX-11	E-AFMX-11-raw-cel-448275439	testis	plus2
E_AFMX-11	E-AFMX-11-raw-cel-448275515	testis	plus2
E-MIMR-27	E-MIMR-27-raw-cel-1062672249	heart	plus2
E-MIMR-27	E-MIMR-27-raw-cel-1062672567	heart	plus2
E-MIMR-27	E-MIMR-27-raw-cel-1062672185	heart	plus2
E-MIMR-27	E-MIMR-27-raw-cel-1062671971	heart	plus2
E-MIMR-27	E-MIMR-27-raw-cel-1062672461	heart	plus2
E-MIMR-27	E-MIMR-27-raw-cel-1062672328	heart	plus2
E-MIMR-27	E-MIMR-27-raw-cel-1062672043	heart	plus2
E-TABM-20	E-TABM-20-raw-cel-540852029	brain	plus2
E-TABM-20	E-TABM-20-raw-cel-540852049	brain	plus2
E-TABM-20	E-TABM-20-raw-cel-540852249	brain	plus2
E-TABM-20	E-TABM-20-raw-cel-540852289	brain	plus2
E-TABM-20	E-TABM-20-raw-cel-540852009	brain	plus2
E-TABM-20	E-TABM-20-raw-cel-540851949	brain	plus2
E-TABM-20	E-TABM-20-raw-cel-540852089	brain	plus2
E-TABM-20	E-TABM-20-raw-cel-540852069	brain	plus2
E-TABM-20	E-TABM-20-raw-cel-540852229	brain	plus2
E-TABM-20	E-TABM-20-raw-cel-540851929	brain	plus2
E-TABM-20	E-TABM-20-raw-cel-540852149	brain	plus2
E-TABM-20	E-TABM-20-raw-cel-540851829	brain	plus2
E-TABM-20	E-TABM-20-raw-cel-540852209	brain	plus2
E-TABM-66	E-TABM-66-raw-cel-956913094	mammary	plus2
E-TABM-66	E-TABM-66-raw-cel-956912858	mammary	plus2
E-TABM-176	E-TABM-176-raw-cel-1297756857	colon	plus2
E-TABM-176	E-TABM-176-raw-cel-1297760180	colon	plus2
E-TABM-176	E-TABM-176-raw-cel-1297756262	colon	plus2
GSE5110	GSM103557	muscle	plus2
GSE5110	GSM103558	muscle	plus2
GSE5110	GSM103561	muscle	plus2
GSE5110	GSM103564	muscle	plus2
GSE5110	GSM104050	muscle	plus2
GSE6764	GSM155919	liver	plus2
GSE6764	GSM155961	liver	plus2
GSE6764	GSM155964	liver	plus2
GSE6798	GSM155631	muscle	plus2
GSE6798	GSM155643	muscle	plus2
GSE6798	GSM155644	muscle	plus2
GSE6798	GSM156170	muscle	plus2
GSE6798	GSM156176	muscle	plus2
GSE6798	GSM156177	muscle	plus2
GSE6798	GSM156178	muscle	plus2
GSE7392	GSM178469	kidney	plus2
GSE7392	GSM178472	kidney	plus2
GSE7392	GSM178473	kidney	plus2
GSE7392	GSM178506	kidney	plus2
GSE7392	GSM178507	kidney	plus2
GSE7462	GSM180611	peripheral_blood	plus2
GSE7462	GSM180619	peripheral_blood	plus2
GSE7621	GSM184357	brain	plus2
GSE7621	GSM184358	brain	plus2
GSE7621	GSM184361	brain	plus2
GSE7808	GSM189455	testis	plus2
GSE7808	GSM189456	testis	plus2
GSE7808	GSM189457	testis	plus2
GSE7808	GSM189458	testis	plus2
GSE7808	GSM189459	testis	plus2
GSE7808	GSM189460	testis	plus2
GSE7808	GSM189461	testis	plus2
GSE7808	GSM189462	testis	plus2
GSE7808	GSM189463	testis	plus2
GSE7904	GSM194452	mammary	plus2
GSE7904	GSM194453	mammary	plus2
GSE7904	GSM194454	mammary	plus2
GSE7904	GSM194455	mammary	plus2
GSE7904	GSM194456	mammary	plus2
GSE7904	GSM194457	mammary	plus2
GSE7904	GSM194458	mammary	plus2
GSE8514	GSM211446	adrenal	plus2
GSE8514	GSM211447	adrenal	plus2
GSE8514	GSM211448	adrenal	plus2
GSE8514	GSM211449	adrenal	plus2
GSE8514	GSM211450	adrenal	plus2
GSE8608	GSM213500	peripheral_blood	plus2
GSE8668	GSM215003	peripheral_blood	plus2
GSE8668	GSM215004	peripheral_blood	plus2
GSE8671	GSM215051	colon	plus2
GSE8671	GSM215063	colon	plus2
GSE8762	GSM217766	peripheral_blood	plus2
GSE8762	GSM217768	peripheral_blood	plus2
GSE8762	GSM217774	peripheral_blood	plus2
GSE8762	GSM217775	peripheral_blood	plus2
GSE9103	GSM230388	muscle	plus2
GSE9103	GSM230389	muscle	plus2
GSE9103	GSM230390	muscle	plus2
GSE9103	GSM230391	muscle	plus2
GSE9103	GSM230392	muscle	plus2
GSE9103	GSM230393	muscle	plus2
GSE9103	GSM230397	muscle	plus2
GSE9103	GSM230399	muscle	plus2
GSE9103	GSM230405	muscle	plus2
GSE9103	GSM230406	muscle	plus2
GSE9103	GSM230408	muscle	plus2
GSE9103	GSM230410	muscle	plus2
GSE9103	GSM230411	muscle	plus2
GSE9103	GSM230412	muscle	plus2
GSE9103	GSM230413	muscle	plus2
GSE9103	GSM230415	muscle	plus2
GSE9103	GSM230416	muscle	plus2
GSE9103	GSM230418	muscle	plus2
GSE9103	GSM230419	muscle	plus2
GSE9103	GSM230420	muscle	plus2
GSE9103	GSM230421	muscle	plus2
GSE9103	GSM230424	muscle	plus2
GSE9103	GSM230425	muscle	plus2
GSE9103	GSM230426	muscle	plus2
GSE9254	GSM234918	colon	plus2
GSE9254	GSM234920	colon	plus2
GSE9254	GSM234926	colon	plus2
GSE9452	GSM239725	colon	plus2
GSE9452	GSM240027	colon	plus2
GSE9692	GSM244491	peripheral_blood	plus2
GSE9692	GSM244492	peripheral_blood	plus2
GSE9692	GSM244509	peripheral_blood	plus2
GSE7307	GSM175792	mammary	plus2
GSE7307	GSM175795	mammary	plus2
GSE7307	GSM175908	small_intestine	plus2
GSE7307	GSM175935	heart	plus2
GSE7307	GSM175941	spleen	plus2
GSE7307	GSM175942	testis	plus2
GSE7307	GSM175943	stomach	plus2
GSE7307	GSM175947	small_intestine	plus2
GSE7307	GSM175948	epidermal	plus2
GSE7307	GSM175949	small_intestine	plus2
GSE7307	GSM175950	pancreas	plus2
GSE7307	GSM175967	epidermal	plus2
GSE7307	GSM175973	thymus	plus2
GSE7307	GSM175982	small_intestine	plus2
GSE7307	GSM176036	brain	plus2
GSE7307	GSM176117	epidermal	plus2
GSE7307	GSM176237	ovary	plus2
GSE7307	GSM176262	thymus	plus2
GSE7307	GSM176265	small_intestine	plus2
GSE7307	GSM176266	small_intestine	plus2
GSE7307	GSM176267	epidermal	plus2
GSE7307	GSM176275	testis	plus2
GSE7307	GSM176276	testis	plus2
GSE7307	GSM176301	muscle	plus2
GSE7307	GSM176310	muscle	plus2
GSE7307	GSM176315	muscle	plus2
GSE7307	GSM176363	brain	plus2
GSE7307	GSM176366	brain	plus2
GSE7307	GSM176370	brain	plus2
GSE7307	GSM176374	brain	plus2
GSE7307	GSM176379	brain	plus2
GSE7307	GSM176380	brain	plus2
GSE7307	GSM176393	brain	plus2
GSE7307	GSM176395	brain	plus2
GSE7307	GSM176398	brain	plus2
GSE7307	GSM176401	brain	plus2
GSE7307	GSM176447	brain	plus2
GSE1133	GSM18899	thymus	A
GSE1133	GSM18900	thymus	A
GSE1133	GSM18949	lung	A
GSE1133	GSM18950	lung	A
GSE1133	GSM18951	heart	A
GSE1133	GSM18952	heart	A
GSE1133	GSM18977	pancreas	A
GSE1133	GSM18978	pancreas	A
GSE1133	GSM18979	pancreas	A
GSE1133	GSM18980	pancreas	A
GSE1133	GSM18981	testis	A
GSE1133	GSM18982	testis	A
GSE1133	GSM18983	testis	A
GSE1133	GSM18984	testis	A
GSE1133	GSM18985	testis	A
GSE1133	GSM18986	testis	A
GSE1133	GSM18987	testis	A
GSE1133	GSM18988	testis	A
GSE1133	GSM18989	testis	A
GSE1133	GSM18990	testis	A
GSE1133	GSM19001	epidermal	A
E-MEXP-231	E-MEXP-231-raw-cel-391746044.cel	lung	A
E-MEXP-231	E-MEXP-231-raw-cel-391749014.cel	lung	A
E-MEXP-231	E-MEXP-231-raw-cel-391745879.cel	lung	A
E-MEXP-231	E-MEXP-231-raw-cel-391745934.cel	lung	A
E-MEXP-231	E-MEXP-231-raw-cel-391746264.cel	lung	A
E-MEXP-231	E-MEXP-231-raw-cel-391745989.cel	lung	A
E-MEXP-231	E-MEXP-231-raw-cel-391746099.cel	lung	A
E-MEXP-231	E-MEXP-231-raw-cel-391746209.cel	lung	A
GSE2361	GSM44671	heart	A
GSE2361	GSM44672	thymus	A
GSE2361	GSM44673	spleen	A
GSE2361	GSM44674	ovary	A
GSE2361	GSM44675	kidney	A
GSE2361	GSM44677	pancreas	A
GSE2361	GSM44679	small_intestine	A
GSE2361	GSM44683	mammary	A
GSE2361	GSM44686	epidermal	A
GSE2361	GSM44689	brain	A
GSE2361	GSM44692	adrenal	A
GSE2361	GSM44697	brain	A
GSE2361	GSM44701	testis	A
GSE2361	GSM44703	stomach	A
GSE2361	GSM44704	lung	A
GSE2004	GSM35982	liver	A
GSE2004	GSM35984	liver	A
GSE2004	GSM35985	spleen	A
GSE2004	GSM35986	spleen	A
GSE2004	GSM35987	spleen	A
GSE2004	GSM35994	liver	A
GSE2004	GSM35997	spleen	A
GSE2004	GSM35998	spleen	A
GSE2004	GSM35999	spleen	A
GSE2004	GSM36003	kidney	A
GSE10760	GSM271513	muscle	A
GSE10760	GSM271514	muscle	A
GSE10760	GSM271515	muscle	A
GSE10760	GSM271516	muscle	A
GSE10760	GSM271517	muscle	A
GSE10760	GSM271518	muscle	A
GSE10760	GSM271519	muscle	A
GSE10760	GSM271521	muscle	A
GSE10760	GSM271522	muscle	A
GSE10760	GSM271524	muscle	A
GSE10760	GSM271526	muscle	A
GSE10760	GSM271527	muscle	A
GSE10760	GSM271528	muscle	A
GSE10760	GSM271529	muscle	A
GSE10760	GSM271531	muscle	A
GSE10760	GSM271533	muscle	A
GSE10760	GSM271534	muscle	A
GSE10760	GSM271536	muscle	A
GSE10760	GSM271537	muscle	A
GSE10760	GSM271538	muscle	A
GSE10760	GSM271539	muscle	A
GSE3419	GSM77091	epidermal	A
GSE3419	GSM77092	epidermal	A
GSE3419	GSM77093	epidermal	A
GSE3419	GSM77094	epidermal	A
GSE3419	GSM77095	epidermal	A
GSE3419	GSM77096	epidermal	A
GSE3419	GSM77097	epidermal	A
GSE3419	GSM77098	epidermal	A
GSE3419	GSM77100	epidermal	A
GSE3419	GSM77101	epidermal	A
GSE3419	GSM77102	epidermal	A
GSE3419	GSM77103	epidermal	A
GSE3419	GSM77104	epidermal	A
GSE3419	GSM77105	epidermal	A
GSE3419	GSM77106	epidermal	A
GSE3585	GSM82381	heart	A
GSE3585	GSM82383	heart	A
GSE3585	GSM82384	heart	A
GSE2240	GSM40991	heart	A
GSE2240	GSM40992	heart	A
GSE2240	GSM40993	heart	A
GSE2240	GSM40994	heart	A
GSE2240	GSM40995	heart	A
GSE2240	GSM40996	heart	A
GSE2240	GSM40997	heart	A
GSE2240	GSM41000	heart	A
GSE2240	GSM41003	heart	A
GSE2240	GSM41004	heart	A
GSE2240	GSM41007	heart	A
GSE2240	GSM41008	heart	A
GSE2240	GSM41009	heart	A
GSE2240	GSM41010	heart	A
GSE2240	GSM41011	heart	A
GSE2240	GSM41012	heart	A
GSE2240	GSM41014	heart	A
GSE10072	GSM254626	lung	A
GSE10072	GSM254635	lung	A
GSE10072	GSM254640	lung	A
GSE10072	GSM254643	lung	A
GSE10072	GSM254653	lung	A
GSE10072	GSM254658	lung	A
GSE10072	GSM254681	lung	A
GSE10072	GSM254693	lung	A
GSE10072	GSM254695	lung	A
GSE10072	GSM254702	lung	A
GSE10072	GSM254719	lung	A
GSE10072	GSM254727	lung	A
GSE6008	GSM139476	ovary	A
GSE6008	GSM139477	ovary	A
GSE6008	GSM139478	ovary	A
GSE6008	GSM139479	ovary	A
GSE3218	GSM72495	testis	A
GSE3218	GSM72496	testis	A
GSE3218	GSM72497	testis	A
GSE3218	GSM72498	testis	A
GSE3218	GSM72499	testis	A
GSE3218	GSM72500	testis	A
GSE11190	GSM281837	HepatitisC_Liver	plus2
GSE11190	GSM281838	HepatitisC_Liver	plus2
GSE11190	GSM281839	HepatitisC_Liver	plus2
GSE11190	GSM281840	HepatitisC_Liver	plus2
GSE11190	GSM281841	HepatitisC_Liver	plus2
GSE11190	GSM281842	HepatitisC_Liver	plus2
GSE11190	GSM281843	HepatitisC_Liver	plus2
GSE11190	GSM281844	HepatitisC_Liver	plus2
GSE11190	GSM281845	HepatitisC_PBMC	plus2
GSE11190	GSM281846	HepatitisC_PBMC	plus2
GSE11190	GSM281847	HepatitisC_PBMC	plus2
GSE11190	GSM281848	HepatitisC_PBMC	plus2
GSE11190	GSM281849	HepatitisC_PBMC	plus2
GSE11190	GSM281850	HepatitisC_PBMC	plus2
GSE11190	GSM281851	HepatitisC_PBMC	plus2
GSE11190	GSM281852	HepatitisC_PBMC	plus2
GSE11190	GSM281853	HepatitisC_Liver	plus2
GSE11190	GSM281854	HepatitisC_Liver	plus2
GSE11190	GSM281855	HepatitisC_PBMC	plus2
GSE11190	GSM281856	HepatitisC_PBMC	plus2
GSE11190	GSM281857	HepatitisC_Liver	plus2
GSE11190	GSM281858	HepatitisC_Liver	plus2
GSE11190	GSM281859	HepatitisC_PBMC	plus2
GSE11190	GSM281860	HepatitisC_PBMC	plus2
GSE11190	GSM281861	HepatitisC_Liver	plus2
GSE11190	GSM281862	HepatitisC_Liver	plus2
GSE11190	GSM281863	HepatitisC_PBMC	plus2
GSE11190	GSM281864	HepatitisC_PBMC	plus2
GSE11190	GSM281865	HepatitisC_Liver	plus2
GSE11190	GSM281866	HepatitisC_Liver	plus2
GSE11190	GSM281867	HepatitisC_PBMC	plus2
GSE11190	GSM281868	HepatitisC_PBMC	plus2
GSE11190	GSM281869	HepatitisC_Liver	plus2
GSE11190	GSM281870	HepatitisC_Liver	plus2
GSE11190	GSM281871	HepatitisC_PBMC	plus2
GSE11190	GSM281872	HepatitisC_PBMC	plus2
GSE11190	GSM281873	HepatitisC_Liver	plus2
GSE11190	GSM281874	HepatitisC_Liver	plus2
GSE11190	GSM281875	HepatitisC_PBMC	plus2
GSE11190	GSM281876	HepatitisC_PBMC	plus2
GSE11190	GSM281877	HepatitisC_Liver	plus2
GSE11190	GSM281878	HepatitisC_Liver	plus2
GSE11190	GSM281879	HepatitisC_PBMC	plus2
GSE11190	GSM281880	HepatitisC_PBMC	plus2
GSE11190	GSM281881	HepatitisC_Liver	plus2
GSE11190	GSM281882	HepatitisC_Liver	plus2
GSE11190	GSM281883	HepatitisC_Liver	plus2
GSE11190	GSM281884	HepatitisC_Liver	plus2
GSE11190	GSM281885	HepatitisC_PBMC	plus2
GSE11190	GSM281886	HepatitisC_PBMC	plus2
GSE11190	GSM281887	HepatitisC_Liver	plus2
GSE11190	GSM281888	HepatitisC_Liver	plus2
GSE11190	GSM281889	HepatitisC_PBMC	plus2
GSE11190	GSM281890	HepatitisC_PBMC	plus2
GSE11190	GSM281891	HepatitisC_Liver	plus2
GSE11190	GSM281892	HepatitisC_Liver	plus2
GSE11190	GSM281893	HepatitisC_PBMC	plus2
GSE11190	GSM281894	HepatitisC_PBMC	plus2
GSE11190	GSM281895	HepatitisC_Liver	plus2
GSE11190	GSM281896	HepatitisC_Liver	plus2
GSE11190	GSM281897	HepatitisC_Liver	plus2
GSE11190	GSM281898	HepatitisC_Liver	plus2
GSE11190	GSM281899	HepatitisC_Liver	plus2
GSE11190	GSM281900	HepatitisC_Liver	plus2
GSE11190	GSM281901	HepatitisC_Liver	plus2
GSE11190	GSM281902	HepatitisC_Liver	plus2
GSE11190	GSM281903	HepatitisC_Liver	plus2
GSE11190	GSM281904	HepatitisC_Liver	plus2
GSE11190	GSM281905	HepatitisC_PBMC	plus2
GSE11190	GSM281906	HepatitisC_PBMC	plus2
GSE11190	GSM281907	HepatitisC_PBMC	plus2
GSE11190	GSM281908	HepatitisC_PBMC	plus2
GSE11190	GSM281909	HepatitisC_PBMC	plus2
GSE11190	GSM281910	HepatitisC_PBMC	plus2
GSE11190	GSM281911	HepatitisC_PBMC	plus2
GSE11190	GSM281912	HepatitisC_PBMC	plus2
GSE11190	GSM281913	HepatitisC_PBMC	plus2
GSE11190	GSM281914	HepatitisC_PBMC	plus2
GSE5418	GSM123729	malaria	A
GSE5418	GSM123733	malaria	A
GSE5418	GSM123737	malaria	A
GSE5418	GSM123741	malaria	A
GSE5418	GSM123747	malaria	A
GSE5418	GSM123753	malaria	A
GSE5418	GSM123759	malaria	A
GSE5418	GSM123766	malaria	A
GSE5418	GSM123772	malaria	A
GSE5418	GSM123775	malaria	A
GSE5418	GSM123781	malaria	A
GSE5418	GSM123785	malaria	A
GSE5418	GSM123788	malaria	A
GSE5418	GSM123792	malaria	A
GSE5418	GSM123796	malaria	A
GSE6269	GSM173191	InfluenzaA	A
GSE6269	GSM173203	InfluenzaA	A
GSE6269	GSM173207	InfluenzaA	A
GSE6269	GSM173208	InfluenzaA	A
GSE6269	GSM173211	InfluenzaA	A
GSE6269	GSM173212	InfluenzaA	A
GSE6269	GSM173213	InfluenzaA	A
GSE6269	GSM173214	InfluenzaA	A
GSE6269	GSM173215	InfluenzaA	A
GSE6269	GSM173216	InfluenzaA	A
GSE6269	GSM173218	InfluenzaA	A
GSE6269	GSM173219	InfluenzaA	A
GSE6269	GSM173220	InfluenzaA	A
GSE6269	GSM173221	InfluenzaA	A
GSE6269	GSM173224	InfluenzaA	A
GSE6269	GSM173226	InfluenzaA	A
GSE6269	GSM173261	InfluenzaA	A
GSE6269	GSM173268	InfluenzaA	A
GSE6269	GSM173175	InfluenzaA	plus2
GSE6269	GSM173177	InfluenzaA	plus2
GSE6269	GSM173301	InfluenzaA	plus2
GSE6269	GSM173305	InfluenzaA	plus2
GSE6269	GSM173309	InfluenzaA	plus2
GSE6269	GSM173310	InfluenzaA	plus2
GSE6269	GSM173312	InfluenzaA	plus2
GSE6269	GSM173314	InfluenzaA	plus2
GSE6269	GSM173316	InfluenzaA	plus2
GSE6269	GSM173317	InfluenzaA	plus2
GSE6740	GSM154936	HIV	A
GSE6740	GSM155179	HIV	A
GSE6740	GSM155180	HIV	A
GSE6740	GSM155181	HIV	A
GSE6740	GSM155182	HIV	A
GSE6740	GSM155183	HIV	A
GSE6740	GSM155184	HIV	A
GSE6740	GSM155185	HIV	A
GSE6740	GSM155186	HIV	A
GSE6740	GSM155187	HIV	A
GSE6740	GSM155189	HIV	A
GSE6740	GSM155190	HIV	A
GSE6740	GSM155192	HIV	A
GSE6740	GSM155195	HIV	A
GSE6740	GSM155200	HIV	A
GSE6740	GSM155201	HIV	A
GSE6740	GSM155202	HIV	A
GSE6740	GSM155203	HIV	A
GSE6740	GSM155204	HIV	A
GSE6740	GSM155206	HIV	A
GSE6740	GSM155218	HIV	A
GSE6740	GSM155219	HIV	A
GSE6740	GSM155220	HIV	A
GSE6740	GSM155221	HIV	A
GSE6740	GSM155222	HIV	A
GSE6740	GSM155223	HIV	A
GSE6740	GSM155224	HIV	A
GSE6740	GSM155225	HIV	A
GSE6740	GSM155226	HIV	A
GSE6740	GSM155227	HIV	A
GSE7123	GSM171172	HepatitisC	A
GSE7123	GSM171176	HepatitisC	A
GSE7123	GSM171182	HepatitisC	A
GSE7123	GSM171188	HepatitisC	A
GSE7123	GSM171194	HepatitisC	A
GSE7123	GSM171200	HepatitisC	A
GSE7123	GSM171206	HepatitisC	A
GSE7123	GSM171210	HepatitisC	A
GSE7123	GSM171214	HepatitisC	A
GSE7123	GSM171220	HepatitisC	A
GSE7123	GSM171226	HepatitisC	A
GSE7123	GSM171230	HepatitisC	A
GSE7123	GSM171234	HepatitisC	A
GSE7123	GSM171240	HepatitisC	A
GSE7123	GSM171246	HepatitisC	A
GSE7123	GSM171252	HepatitisC	A
GSE7123	GSM171258	HepatitisC	A
GSE7123	GSM171264	HepatitisC	A
GSE7123	GSM171270	HepatitisC	A
GSE7123	GSM171276	HepatitisC	A
GSE7123	GSM171282	HepatitisC	A
GSE7123	GSM171288	HepatitisC	A
GSE7123	GSM171300	HepatitisC	A
GSE7123	GSM171306	HepatitisC	A
GSE7123	GSM171312	HepatitisC	A
GSE7123	GSM171318	HepatitisC	A
GSE7123	GSM171323	HepatitisC	A
GSE7123	GSM171329	HepatitisC	A
GSE7123	GSM171335	HepatitisC	A
GSE7123	GSM171341	HepatitisC	A
GSE7123	GSM171347	HepatitisC	A
GSE7123	GSM171353	HepatitisC	A
GSE7123	GSM171359	HepatitisC	A
GSE7123	GSM171365	HepatitisC	A
GSE7123	GSM171369	HepatitisC	A
GSE7123	GSM171374	HepatitisC	A
GSE7123	GSM171380	HepatitisC	A
GSE7123	GSM171386	HepatitisC	A
GSE7123	GSM171392	HepatitisC	A
GSE7123	GSM171397	HepatitisC	A
GSE7123	GSM171403	HepatitisC	A
GSE7123	GSM171409	HepatitisC	A
GSE7123	GSM171415	HepatitisC	A
GSE7123	GSM171421	HepatitisC	A
GSE7123	GSM171427	HepatitisC	A
GSE7123	GSM171433	HepatitisC	A
GSE7123	GSM171439	HepatitisC	A
GSE7123	GSM171445	HepatitisC	A
GSE7123	GSM171451	HepatitisC	A
GSE7123	GSM171457	HepatitisC	A
GSE7123	GSM171463	HepatitisC	A
GSE7123	GSM171469	HepatitisC	A
GSE7123	GSM171475	HepatitisC	A
GSE7123	GSM171481	HepatitisC	A
GSE7123	GSM171487	HepatitisC	A
GSE7123	GSM171493	HepatitisC	A
GSE7123	GSM171499	HepatitisC	A
GSE7123	GSM171505	HepatitisC	A
GSE7123	GSM171511	HepatitisC	A
GSE9927	GSM251195	HIV	plus2
GSE9927	GSM251196	HIV	plus2
GSE9927	GSM251197	HIV	plus2
GSE9927	GSM251198	HIV	plus2
GSE9927	GSM251199	HIV	plus2
GSE9927	GSM251200	HIV	plus2
GSE9927	GSM251207	HIV	plus2
GSE9927	GSM251208	HIV	plus2
GSE9927	GSM251209	HIV	plus2
GSE9927	GSM251210	HIV	plus2
GSE9927	GSM251211	HIV	plus2
